# Supplementary material for: Development of an advanced velocity modulator for a portable Mössbauer spectrometer
Source: Sci Rep. 2023 Nov 13;13:19856. doi: 10.1038/s41598-023-46846-x (PMC10645812; doi:10.1038/s41598-023-46846-x)
Supplement: Supplementary file 1 — Supplementary Information. [file 41598_2023_46846_MOESM1_ESM.xlsx]

## Sheet: Fig. 4b
VCM
2022-12-27 10:58:38
Scenario: SCENARIO_1
CURRENT = 0
LINPOS_MOBILE = 0
Formula:
Comp(1,B)
Comp(2,B)
Abscissa:
ABS_CURV_COMPOUNDPATH_1
SPATIALCURVE_1
	Support	Global Coordinates			Magnetic flux density / x component	Magnetic flux density / y component
Labels	ABS_CURV_COMPOUNDPATH_1	X	Y	Z	Magnetic flux density / x component	Magnetic flux density / y component
Units		m	m	m	T	T
Values	0	0.011	-0.001	0	-0.19115	-0.133806		-1	-191.15	-133.806
	0.0003	0.011	-0.0007	0	-0.233847	-0.126237		-0.7	-233.847	-126.237
	0.0006	0.011	-0.0004	0	-0.275307	-0.113861		-0.4	-275.307	-113.861
	0.0009	0.011	-0.0001	0	-0.312666	-0.100371		-0.1	-312.666	-100.371
	0.0012	0.011	0.0002	0	-0.34413	-0.0873477		0.2	-344.13	-87.3477
	0.0015	0.011	0.0005	0	-0.369067	-0.0758238		0.5	-369.067	-75.8238
	0.0018	0.011	0.0008	0	-0.38868	-0.0654182		0.8	-388.68	-65.4182
	0.0021	0.011	0.0011	0	-0.402878	-0.0572108		1.1	-402.878	-57.2108
	0.0024	0.011	0.0014	0	-0.414168	-0.0483675		1.4	-414.168	-48.3675
	0.0027	0.011	0.0017	0	-0.422857	-0.0415761		1.7	-422.857	-41.5761
	0.003	0.011	0.002	0	-0.429513	-0.0349659		2	-429.513	-34.9659
	0.0033	0.011	0.0023	0	-0.434793	-0.029491		2.3	-434.793	-29.491
	0.0036	0.011	0.0026	0	-0.439207	-0.0247797		2.6	-439.207	-24.7797
	0.0039	0.011	0.0029	0	-0.442443	-0.0206166		2.9	-442.443	-20.6166
	0.0042	0.011	0.0032	0	-0.444939	-0.0172952		3.2	-444.939	-17.2952
	0.0045	0.011	0.0035	0	-0.447287	-0.0141338		3.5	-447.287	-14.1338
	0.0048	0.011	0.0038	0	-0.449132	-0.0115117		3.8	-449.132	-11.5117
	0.0051	0.011	0.0041	0	-0.450584	-0.00933542		4.1	-450.584	-9.33542
	0.0054	0.011	0.0044	0	-0.45173	-0.00752465		4.4	-451.73	-7.52465
	0.0057	0.011	0.0047	0	-0.452702	-0.00586314		4.7	-452.702	-5.86314
	0.006	0.011	0.005	0	-0.453467	-0.00448772		5	-453.467	-4.48772
	0.0063	0.011	0.0053	0	-0.453986	-0.00321072		5.3	-453.986	-3.21072
	0.0066	0.011	0.0056	0	-0.454337	-0.00202338		5.6	-454.337	-2.02338
	0.0069	0.011	0.0059	0	-0.454736	-0.000951146		5.9	-454.736	-0.951146
	0.0072	0.011	0.0062	0	-0.454911	4.62359e-05		6.2	-454.911	0.0462359
	0.0075	0.011	0.0065	0	-0.454912	0.00104599		6.5	-454.912	1.04599
	0.0078	0.011	0.0068	0	-0.454906	0.00210805		6.8	-454.906	2.10805
	0.0081	0.011	0.0071	0	-0.454755	0.00315769		7.1	-454.755	3.15769
	0.0084	0.011	0.0074	0	-0.454429	0.00439464		7.4	-454.429	4.39464
	0.0087	0.011	0.0077	0	-0.45398	0.0056834		7.7	-453.98	5.6834
	0.009	0.011	0.008	0	-0.453337	0.0072327		8	-453.337	7.2327
	0.0093	0.011	0.0083	0	-0.452642	0.00890372		8.3	-452.642	8.90372
	0.0096	0.011	0.0086	0	-0.451531	0.0108792		8.6	-451.531	10.8792
	0.0099	0.011	0.0089	0	-0.450238	0.0133974		8.9	-450.238	13.3974
	0.0102	0.011	0.0092	0	-0.448695	0.0160275		9.2	-448.695	16.0275
	0.0105	0.011	0.0095	0	-0.446763	0.0194523		9.5	-446.763	19.4523
	0.0108	0.011	0.0098	0	-0.444377	0.0232773		9.8	-444.377	23.2773
	0.0111	0.011	0.0101	0	-0.44138	0.0278874		10.1	-441.38	27.8874
	0.0114	0.011	0.0104	0	-0.437621	0.033294		10.4	-437.621	33.294
	0.0117	0.011	0.0107	0	-0.433579	0.0398995		10.7	-433.579	39.8995
	0.012	0.011	0.011	0	-0.427922	0.047503		11	-427.922	47.503
	0.0123	0.011	0.0113	0	-0.42105	0.0567125		11.3	-421.05	56.7125
	0.0126	0.011	0.0116	0	-0.412815	0.067482		11.6	-412.815	67.482
	0.0129	0.011	0.0119	0	-0.402473	0.0782195		11.9	-402.473	78.2195
	0.0132	0.011	0.0122	0	-0.389548	0.0930598		12.2	-389.548	93.0598
	0.0135	0.011	0.0125	0	-0.37419	0.107981		12.5	-374.19	107.981
	0.0138	0.011	0.0128	0	-0.354022	0.123997		12.8	-354.022	123.997
	0.0141	0.011	0.0131	0	-0.328917	0.140032		13.1	-328.917	140.032
	0.0144	0.011	0.0134	0	-0.299052	0.154737		13.4	-299.052	154.737
	0.0147	0.011	0.0137	0	-0.264623	0.164569		13.7	-264.623	164.569
	0.015	0.011	0.014	0	-0.227276	0.169141		14	-227.276	169.141
Mean values:					-0.409887	0.00732487
Rectified mean values:					0.409887	0.0460972
Rms values:					0.414659	0.0661566
Integral values:					-0.0061483	0.000109873
Minimal values:					-0.454912	-0.133806
Maximal values:					-0.19115	0.169141

## Sheet: Fig.4c
2022-10-31 14:20:45
Scenario: SCENARIO_1
LINPOS_MOBILE = [-0.001;0.001]
CURRENT = [-1;1]
Formula:
ForceElecMag(MOBILE)
First axis:
LINPOS_MOBILE
Second axis:
CURRENT : COIL CURRENT
EVOLUTIVECURVE3D_1	U Support		V Support	Mechanical set / Magnetic force [MOBILE]
Labels	LINPOS_MOBILE		CURRENT : COIL CURRENT	Mechanical set / Magnetic force [MOBILE] \\ ForceElecMag(MOBILE)
Units				N
Values	-0.001	-1	-1	9.35828	-9.35828
	-0.0008	-0.8	-1	9.41719	-9.41719
	-0.0006	-0.6	-1	9.46179	-9.46179
	-0.0004	-0.4	-1	9.492	-9.492
	-0.0002	-0.2	-1	9.50826	-9.50826
	0	0	-1	9.51069	-9.51069
	0.0002	0.2	-1	9.50009	-9.50009
	0.0004	0.4	-1	9.47679	-9.47679
	0.0006	0.6	-1	9.44112	-9.44112
	0.0008	0.8	-1	9.39322	-9.39322
	0.001	1	-1	9.333	-9.333
	-0.001	-1	-0.8	7.42572	-7.42572
	-0.0008	-0.8	-0.8	7.47349	-7.47349
	-0.0006	-0.6	-0.8	7.51016	-7.51016
	-0.0004	-0.4	-0.8	7.53547	-7.53547
	-0.0002	-0.2	-0.8	7.54966	-7.54966
	0	0	-0.8	7.553	-7.553
	0.0002	0.2	-0.8	7.54598	-7.54598
	0.0004	0.4	-0.8	7.52887	-7.52887
	0.0006	0.6	-0.8	7.50195	-7.50195
	0.0008	0.8	-0.8	7.46516	-7.46516
	0.001	1	-0.8	7.41859	-7.41859
	-0.001	-1	-0.6	5.52221	-5.52221
	-0.0008	-0.8	-0.6	5.55862	-5.55862
	-0.0006	-0.6	-0.6	5.58681	-5.58681
	-0.0004	-0.4	-0.6	5.60653	-5.60653
	-0.0002	-0.2	-0.6	5.61809	-5.61809
	0	0	-0.6	5.62159	-5.62159
	0.0002	0.2	-0.6	5.61734	-5.61734
	0.0004	0.4	-0.6	5.60564	-5.60564
	0.0006	0.6	-0.6	5.58656	-5.58656
	0.0008	0.8	-0.6	5.56008	-5.56008
	0.001	1	-0.6	5.52634	-5.52634
	-0.001	-1	-0.4	3.64911	-3.64911
	-0.0008	-0.8	-0.4	3.67375	-3.67375
	-0.0006	-0.6	-0.4	3.69297	-3.69297
	-0.0004	-0.4	-0.4	3.70662	-3.70662
	-0.0002	-0.2	-0.4	3.71489	-3.71489
	0	0	-0.4	3.71785	-3.71785
	0.0002	0.2	-0.4	3.7157	-3.7157
	0.0004	0.4	-0.4	3.70861	-3.70861
	0.0006	0.6	-0.4	3.69664	-3.69664
	0.0008	0.8	-0.4	3.67969	-3.67969
	0.001	1	-0.4	3.65794	-3.65794
	-0.001	-1	-0.2	1.80782	-1.80782
	-0.0008	-0.8	-0.2	1.82027	-1.82027
	-0.0006	-0.6	-0.2	1.83009	-1.83009
	-0.0004	-0.4	-0.2	1.83714	-1.83714
	-0.0002	-0.2	-0.2	1.84155	-1.84155
	0	0	-0.2	1.84333	-1.84333
	0.0002	0.2	-0.2	1.84258	-1.84258
	0.0004	0.4	-0.2	1.83939	-1.83939
	0.0006	0.6	-0.2	1.83378	-1.83378
	0.0008	0.8	-0.2	1.82562	-1.82562
	0.001	1	-0.2	1.81514	-1.81514
	-0.001	-1	0	-1.36897e-05	1.36897e-05
	-0.0008	-0.8	0	-5.19166e-05	5.19166e-05
	-0.0006	-0.6	0	-1.20562e-05	1.20562e-05
	-0.0004	-0.4	0	-1.05167e-05	1.05167e-05
	-0.0002	-0.2	0	-2.89959e-06	2.89959e-06
	0	0	0	-1.7067e-06	1.7067e-06
	0.0002	0.2	0	-9.22702e-06	9.22702e-06
	0.0004	0.4	0	8.22846e-06	-8.22846e-06
	0.0006	0.6	0	5.75365e-05	-5.75365e-05
	0.0008	0.8	0	-5.43661e-06	5.43661e-06
	0.001	1	0	9.8681e-05	-9.8681e-05
	-0.001	-1	0.2	-1.77175	1.77175
	-0.0008	-0.8	0.2	-1.78449	1.78449
	-0.0006	-0.6	0.2	-1.79451	1.79451
	-0.0004	-0.4	0.2	-1.80192	1.80192
	-0.0002	-0.2	0.2	-1.80676	1.80676
	0	0	0.2	-1.80905	1.80905
	0.0002	0.2	0.2	-1.80888	1.80888
	0.0004	0.4	0.2	-1.80625	1.80625
	0.0006	0.6	0.2	-1.80117	1.80117
	0.0008	0.8	0.2	-1.79376	1.79376
	0.001	1	0.2	-1.7837	1.7837
	-0.001	-1	0.4	-3.50536	3.50536
	-0.0008	-0.8	0.4	-3.53092	3.53092
	-0.0006	-0.6	0.4	-3.55119	3.55119
	-0.0004	-0.4	0.4	-3.5663	3.5663
	-0.0002	-0.2	0.4	-3.57632	3.57632
	0	0	0.4	-3.58133	3.58133
	0.0002	0.2	0.4	-3.58146	3.58146
	0.0004	0.4	0.4	-3.57675	3.57675
	0.0006	0.6	0.4	-3.56718	3.56718
	0.0008	0.8	0.4	-3.55284	3.55284
	0.001	1	0.4	-3.53336	3.53336
	-0.001	-1	0.6	-5.19897	5.19897
	-0.0008	-0.8	0.6	-5.23734	5.23734
	-0.0006	-0.6	0.6	-5.26796	5.26796
	-0.0004	-0.4	0.6	-5.29093	5.29093
	-0.0002	-0.2	0.6	-5.30638	5.30638
	0	0	0.6	-5.31443	5.31443
	0.0002	0.2	0.6	-5.31522	5.31522
	0.0004	0.4	0.6	-5.30883	5.30883
	0.0006	0.6	0.6	-5.29518	5.29518
	0.0008	0.8	0.6	-5.27434	5.27434
	0.001	1	0.6	-5.24586	5.24586
	-0.001	-1	0.8	-6.84963	6.84963
	-0.0008	-0.8	0.8	-6.90055	6.90055
	-0.0006	-0.6	0.8	-6.94129	6.94129
	-0.0004	-0.4	0.8	-6.97196	6.97196
	-0.0002	-0.2	0.8	-6.99276	6.99276
	0	0	0.8	-7.00382	7.00382
	0.0002	0.2	0.8	-7.00531	7.00531
	0.0004	0.4	0.8	-6.99731	6.99731
	0.0006	0.6	0.8	-6.9797	6.9797
	0.0008	0.8	0.8	-6.95247	6.95247
	0.001	1	0.8	-6.91512	6.91512
	-0.001	-1	1	-8.45267	8.45267
	-0.0008	-0.8	1	-8.51588	8.51588
	-0.0006	-0.6	1	-8.5666	8.5666
	-0.0004	-0.4	1	-8.60496	8.60496
	-0.0002	-0.2	1	-8.63119	8.63119
	0	0	1	-8.64545	8.64545
	0.0002	0.2	1	-8.64791	8.64791
	0.0004	0.4	1	-8.63862	8.63862
	0.0006	0.6	1	-8.61739	8.61739
	0.0008	0.8	1	-8.58414	8.58414
	0.001	1	1	-8.53825	8.53825

## Sheet: Fig. 5b (new)
LVT
2023-09-19 12:06:59
Scenario: SCENARIO_1
TIME = 0
Formula:
Comp(1,B)
Comp(2,B)
Abscissa:
ABS_CURV_COMPOUNDPATH_1
SPATIALCURVE_1
	Support	Global Coordinates			Magnetic flux density / x component	Magnetic flux density / y component
Labels	ABS_CURV_COMPOUNDPATH_1	X	Y	Z	Magnetic flux density / x component	Magnetic flux density / y component
Units		m	m	m	T	T
Values	0	0.0115	-0.0135	0	-0.176643	-0.115548		0	-176.643	-115.548
	0.0003	0.0115	-0.0132	0	-0.206395	-0.111652		0.3	-206.395	-111.652
	0.0006	0.0115	-0.0129	0	-0.235452	-0.105288		0.6	-235.452	-105.288
	0.0009	0.0115	-0.0126	0	-0.262172	-0.0975281		0.9	-262.172	-97.5281
	0.0012	0.0115	-0.0123	0	-0.286068	-0.089146		1.2	-286.068	-89.146
	0.0015	0.0115	-0.012	0	-0.305828	-0.0802799		1.5	-305.828	-80.2799
	0.0018	0.0115	-0.0117	0	-0.322529	-0.0727943		1.8	-322.529	-72.7943
	0.0021	0.0115	-0.0114	0	-0.33591	-0.0642562		2.1	-335.91	-64.2562
	0.0024	0.0115	-0.0111	0	-0.346821	-0.0576331		2.4	-346.821	-57.6331
	0.0027	0.0115	-0.0108	0	-0.355621	-0.0505984		2.7	-355.621	-50.5984
	0.003	0.0115	-0.0105	0	-0.362651	-0.0443711		3	-362.651	-44.3711
	0.0033	0.0115	-0.0102	0	-0.368009	-0.0384762		3.3	-368.009	-38.4762
	0.0036	0.0115	-0.0099	0	-0.372351	-0.033565		3.6	-372.351	-33.565
	0.0039	0.0115	-0.0096	0	-0.376035	-0.0288781		3.9	-376.035	-28.8781
	0.0042	0.0115	-0.0093	0	-0.379006	-0.0247415		4.2	-379.006	-24.7415
	0.0045	0.0115	-0.009	0	-0.381375	-0.0210975		4.5	-381.375	-21.0975
	0.0048	0.0115	-0.0087	0	-0.383396	-0.0177109		4.8	-383.396	-17.7109
	0.0051	0.0115	-0.0084	0	-0.38508	-0.0147944		5.1	-385.08	-14.7944
	0.0054	0.0115	-0.0081	0	-0.386282	-0.0121499		5.4	-386.282	-12.1499
	0.0057	0.0115	-0.0078	0	-0.38738	-0.00979412		5.7	-387.38	-9.79412
	0.006	0.0115	-0.0075	0	-0.388239	-0.00762875		6	-388.239	-7.62875
	0.0063	0.0115	-0.0072	0	-0.388881	-0.00562628		6.3	-388.881	-5.62628
	0.0066	0.0115	-0.0069	0	-0.389393	-0.00374693		6.6	-389.393	-3.74693
	0.0069	0.0115	-0.0066	0	-0.38965	-0.00194668		6.9	-389.65	-1.94668
	0.0072	0.0115	-0.0063	0	-0.389864	-0.000266087		7.2	-389.864	-0.266087
	0.0075	0.0115	-0.006	0	-0.389905	0.00152455		7.5	-389.905	1.52455
	0.0078	0.0115	-0.0057	0	-0.389796	0.00321424		7.8	-389.796	3.21424
	0.0081	0.0115	-0.0054	0	-0.389594	0.00507347		8.1	-389.594	5.07347
	0.0084	0.0115	-0.0051	0	-0.389178	0.0070496		8.4	-389.178	7.0496
	0.0087	0.0115	-0.0048	0	-0.388626	0.00910821		8.7	-388.626	9.10821
	0.009	0.0115	-0.0045	0	-0.387926	0.0112693		9	-387.926	11.2693
	0.0093	0.0115	-0.0042	0	-0.386944	0.0140267		9.3	-386.944	14.0267
	0.0096	0.0115	-0.0039	0	-0.38582	0.0167852		9.6	-385.82	16.7852
	0.0099	0.0115	-0.0036	0	-0.384334	0.0200042		9.9	-384.334	20.0042
	0.0102	0.0115	-0.0033	0	-0.382507	0.0236592		10.2	-382.507	23.6592
	0.0105	0.0115	-0.003	0	-0.380485	0.0278282		10.5	-380.485	27.8282
	0.0108	0.0115	-0.0027	0	-0.37787	0.0325394		10.8	-377.87	32.5394
	0.0111	0.0115	-0.0024	0	-0.37466	0.0378461		11.1	-374.66	37.8461
	0.0114	0.0115	-0.0021	0	-0.371005	0.0442313		11.4	-371.005	44.2313
	0.0117	0.0115	-0.0018	0	-0.366502	0.0510693		11.7	-366.502	51.0693
	0.012	0.0115	-0.0015	0	-0.36107	0.0586634		12	-361.07	58.6634
	0.0123	0.0115	-0.0012	0	-0.354584	0.0674636		12.3	-354.584	67.4636
	0.0126	0.0115	-0.0009	0	-0.346458	0.0770696		12.6	-346.458	77.0696
	0.0129	0.0115	-0.0006	0	-0.336894	0.0875526		12.9	-336.894	87.5526
	0.0132	0.0115	-0.0003	0	-0.32515	0.0985805		13.2	-325.15	98.5805
	0.0135	0.0115	-1.73472e-18	0	-0.311125	0.110053		13.5	-311.125	110.053
	0.0138	0.0115	0.0003	0	-0.294559	0.121517		13.8	-294.559	121.517
	0.0141	0.0115	0.0006	0	-0.274809	0.131861		14.1	-274.809	131.861
	0.0144	0.0115	0.0009	0	-0.25258	0.141262		14.4	-252.58	141.262
	0.0147	0.0115	0.0012	0	-0.227892	0.147092		14.7	-227.892	147.092
	0.015	0.0115	0.0015	0	-0.20202	0.149588		15	-202.02	149.588
Mean values:					-0.34808	0.00738788
Rectified mean values:					0.34808	0.0494576
Rms values:					0.35217	0.0655314
Integral values:					-0.0052212	0.000110818
Minimal values:					-0.389905	-0.115548
Maximal values:					-0.176643	0.149588

## Sheet: Figs. 5c and 5d (new)
2023-09-19 12:05:50			2023-09-19 12:05:50					time		Imposed velocity [mm/s]	LVT signal [V]
								0	0	0	0	0
								0.0004	0.0004	0.4	0.0425128	-0.0425128
Scenario: SCENARIO_1			Scenario: SCENARIO_1					0.0008	0.0008	0.8	0.028615	-0.028615
TIME = [0;0.1]			TIME = [0;0.1]					0.0012	0.0012	1.2	0.0769664	-0.0769664
Formula:			Formula:					0.0016	0.0016	1.6	0.124823	-0.124823
VEL			VOUT					0.002	0.002	2	0.125787	-0.125787
Abscissa:			Abscissa:					0.0024	0.0024	2.4	0.135482	-0.135482
TIME			TIME					0.0028	0.0028	2.8	0.175637	-0.175637
VEL			VOUT					0.0032	0.0032	3.2	0.18072	-0.18072
	Support	C1		Support	C1			0.0036	0.0036	3.6	0.234497	-0.234497
Labels	TIME	C1	Labels	TIME	C1			0.004	0.004	4	0.248467	-0.248467
Units	s		Units	s				0.0044	0.0044	4.4	0.255481	-0.255481
Values	0	0	Values	0	0			0.0048	0.0048	4.8	0.286987	-0.286987
	0.0004	0.0004		0.0004	-0.0425128			0.0052	0.0052	5.2	0.325128	-0.325128
	0.0008	0.0008		0.0008	-0.028615			0.0056	0.0056	5.6	0.325664	-0.325664
	0.0012	0.0012		0.0012	-0.0769664			0.006	0.006	6	0.399707	-0.399707
	0.0016	0.0016		0.0016	-0.124823			0.0064	0.0064	6.4	0.365083	-0.365083
	0.002	0.002		0.002	-0.125787			0.0068	0.0068	6.8	0.412392	-0.412392
	0.0024	0.0024		0.0024	-0.135482			0.0072	0.0072	7.2	0.470004	-0.470004
	0.0028	0.0028		0.0028	-0.175637			0.0076	0.0076	7.6	0.441923	-0.441923
	0.0032	0.0032		0.0032	-0.18072			0.008	0.008	8	0.509571	-0.509571
	0.0036	0.0036		0.0036	-0.234497			0.0084	0.0084	8.4	0.500702	-0.500702
	0.004	0.004		0.004	-0.248467			0.0088	0.0088	8.8	0.541529	-0.541529
	0.0044	0.0044		0.0044	-0.255481			0.0092	0.0092	9.2	0.554251	-0.554251
	0.0048	0.0048		0.0048	-0.286987			0.0096	0.0096	9.6	0.618038	-0.618038
	0.0052	0.0052		0.0052	-0.325128			0.01	0.01	10	0.588489	-0.588489
	0.0056	0.0056		0.0056	-0.325664			0.0104	0.0096	9.6	0.577279	-0.577279
	0.006	0.006		0.006	-0.399707			0.0108	0.0092	9.2	0.572895	-0.572895
	0.0064	0.0064		0.0064	-0.365083			0.0112	0.0088	8.8	0.516942	-0.516942
	0.0068	0.0068		0.0068	-0.412392			0.0116	0.0084	8.4	0.52531	-0.52531
	0.0072	0.0072		0.0072	-0.470004			0.012	0.008	8	0.499448	-0.499448
	0.0076	0.0076		0.0076	-0.441923			0.0124	0.0076	7.6	0.465779	-0.465779
	0.008	0.008		0.008	-0.509571			0.0128	0.0072	7.2	0.435626	-0.435626
	0.0084	0.0084		0.0084	-0.500702			0.0132	0.0068	6.8	0.409127	-0.409127
	0.0088	0.0088		0.0088	-0.541529			0.0136	0.0064	6.4	0.403707	-0.403707
	0.0092	0.0092		0.0092	-0.554251			0.014	0.006	6	0.366095	-0.366095
	0.0096	0.0096		0.0096	-0.618038			0.0144	0.0056	5.6	0.3336	-0.3336
	0.01	0.01		0.01	-0.588489			0.0148	0.0052	5.2	0.340818	-0.340818
	0.0104	0.0096		0.0104	-0.577279			0.0152	0.0048	4.8	0.269902	-0.269902
	0.0108	0.0092		0.0108	-0.572895			0.0156	0.0044	4.4	0.278009	-0.278009
	0.0112	0.0088		0.0112	-0.516942			0.016	0.004	4	0.254609	-0.254609
	0.0116	0.0084		0.0116	-0.52531			0.0164	0.0036	3.6	0.225393	-0.225393
	0.012	0.008		0.012	-0.499448			0.0168	0.0032	3.2	0.1555	-0.1555
	0.0124	0.0076		0.0124	-0.465779			0.0172	0.0028	2.8	0.161128	-0.161128
	0.0128	0.0072		0.0128	-0.435626			0.0176	0.0024	2.4	0.172086	-0.172086
	0.0132	0.0068		0.0132	-0.409127			0.018	0.002	2	0.135636	-0.135636
	0.0136	0.0064		0.0136	-0.403707			0.0184	0.0016	1.6	0.113905	-0.113905
	0.014	0.006		0.014	-0.366095			0.0188	0.0012	1.2	0.0413578	-0.0413578
	0.0144	0.0056		0.0144	-0.3336			0.0192	0.0008	0.8	0.0554796	-0.0554796
	0.0148	0.0052		0.0148	-0.340818			0.0196	0.0004	0.4	0.0305919	-0.0305919
	0.0152	0.0048		0.0152	-0.269902			0.02	1.73472e-18	1.73472e-15	4.57157e-08	-4.57157e-08
	0.0156	0.0044		0.0156	-0.278009			0.0204	-0.0004	-0.4	-0.0305918	0.0305918
	0.016	0.004		0.016	-0.254609			0.0208	-0.0008	-0.8	-0.0554796	0.0554796
	0.0164	0.0036		0.0164	-0.225393			0.0212	-0.0012	-1.2	-0.0413577	0.0413577
	0.0168	0.0032		0.0168	-0.1555			0.0216	-0.0016	-1.6	-0.113905	0.113905
	0.0172	0.0028		0.0172	-0.161128			0.022	-0.002	-2	-0.135646	0.135646
	0.0176	0.0024		0.0176	-0.172086			0.0224	-0.0024	-2.4	-0.144454	0.144454
	0.018	0.002		0.018	-0.135636			0.0228	-0.0028	-2.8	-0.185569	0.185569
	0.0184	0.0016		0.0184	-0.113905			0.0232	-0.0032	-3.2	-0.17732	0.17732
	0.0188	0.0012		0.0188	-0.0413578			0.0236	-0.0036	-3.6	-0.210336	0.210336
	0.0192	0.0008		0.0192	-0.0554796			0.024	-0.004	-4	-0.254497	0.254497
	0.0196	0.0004		0.0196	-0.0305919			0.0244	-0.0044	-4.4	-0.264912	0.264912
	0.02	1.73472e-18		0.02	-4.57157e-08			0.0248	-0.0048	-4.8	-0.295952	0.295952
	0.0204	-0.0004		0.0204	0.0305918			0.0252	-0.0052	-5.2	-0.309231	0.309231
	0.0208	-0.0008		0.0208	0.0554796			0.0256	-0.0056	-5.6	-0.343347	0.343347
	0.0212	-0.0012		0.0212	0.0413577			0.026	-0.006	-6	-0.386804	0.386804
	0.0216	-0.0016		0.0216	0.113905			0.0264	-0.0064	-6.4	-0.397626	0.397626
	0.022	-0.002		0.022	0.135646			0.0268	-0.0068	-6.8	-0.397334	0.397334
	0.0224	-0.0024		0.0224	0.144454			0.0272	-0.0072	-7.2	-0.432654	0.432654
	0.0228	-0.0028		0.0228	0.185569			0.0276	-0.0076	-7.6	-0.472919	0.472919
	0.0232	-0.0032		0.0232	0.17732			0.028	-0.008	-8	-0.495553	0.495553
	0.0236	-0.0036		0.0236	0.210336			0.0284	-0.0084	-8.4	-0.495593	0.495593
	0.024	-0.004		0.024	0.254497			0.0288	-0.0088	-8.8	-0.529007	0.529007
	0.0244	-0.0044		0.0244	0.264912			0.0292	-0.0092	-9.2	-0.604775	0.604775
	0.0248	-0.0048		0.0248	0.295952			0.0296	-0.0096	-9.6	-0.565698	0.565698
	0.0252	-0.0052		0.0252	0.309231			0.03	-0.01	-10	-0.586609	0.586609
	0.0256	-0.0056		0.0256	0.343347			0.0304	-0.0096	-9.6	-0.613191	0.613191
	0.026	-0.006		0.026	0.386804			0.0308	-0.0092	-9.2	-0.553656	0.553656
	0.0264	-0.0064		0.0264	0.397626			0.0312	-0.0088	-8.8	-0.575041	0.575041
	0.0268	-0.0068		0.0268	0.397334			0.0316	-0.0084	-8.4	-0.474225	0.474225
	0.0272	-0.0072		0.0272	0.432654			0.032	-0.008	-8	-0.498103	0.498103
	0.0276	-0.0076		0.0276	0.472919			0.0324	-0.0076	-7.6	-0.479376	0.479376
	0.028	-0.008		0.028	0.495553			0.0328	-0.0072	-7.2	-0.423496	0.423496
	0.0284	-0.0084		0.0284	0.495593			0.0332	-0.0068	-6.8	-0.439076	0.439076
	0.0288	-0.0088		0.0288	0.529007			0.0336	-0.0064	-6.4	-0.367215	0.367215
	0.0292	-0.0092		0.0292	0.604775			0.034	-0.006	-6	-0.377517	0.377517
	0.0296	-0.0096		0.0296	0.565698			0.0344	-0.0056	-5.6	-0.344737	0.344737
	0.03	-0.01		0.03	0.586609			0.0348	-0.0052	-5.2	-0.318488	0.318488
	0.0304	-0.0096		0.0304	0.613191			0.0352	-0.0048	-4.8	-0.265932	0.265932
	0.0308	-0.0092		0.0308	0.553656			0.0356	-0.0044	-4.4	-0.298106	0.298106
	0.0312	-0.0088		0.0312	0.575041			0.036	-0.004	-4	-0.224834	0.224834
	0.0316	-0.0084		0.0316	0.474225			0.0364	-0.0036	-3.6	-0.23769	0.23769
	0.032	-0.008		0.032	0.498103			0.0368	-0.0032	-3.2	-0.186908	0.186908
	0.0324	-0.0076		0.0324	0.479376			0.0372	-0.0028	-2.8	-0.177004	0.177004
	0.0328	-0.0072		0.0328	0.423496			0.0376	-0.0024	-2.4	-0.147906	0.147906
	0.0332	-0.0068		0.0332	0.439076			0.038	-0.002	-2	-0.1162	0.1162
	0.0336	-0.0064		0.0336	0.367215			0.0384	-0.0016	-1.6	-0.0964753	0.0964753
	0.034	-0.006		0.034	0.377517			0.0388	-0.0012	-1.2	-0.0664661	0.0664661
	0.0344	-0.0056		0.0344	0.344737			0.0392	-0.000800001	-0.800001	-0.0592737	0.0592737
	0.0348	-0.0052		0.0348	0.318488			0.0396	-0.000400001	-0.400001	-0.0139369	0.0139369
	0.0352	-0.0048		0.0352	0.265932			0.04	-1e-09	-1e-06	-0.00053246	0.00053246
	0.0356	-0.0044		0.0356	0.298106			0.0404	0.000399999	0.399999	0.0245477	-0.0245477
	0.036	-0.004		0.036	0.224834			0.0408	0.000799999	0.799999	0.0488742	-0.0488742
	0.0364	-0.0036		0.0364	0.23769			0.0412	0.0012	1.2	0.0653777	-0.0653777
	0.0368	-0.0032		0.0368	0.186908			0.0416	0.0016	1.6	0.0983798	-0.0983798
	0.0372	-0.0028		0.0372	0.177004			0.042	0.002	2	0.115545	-0.115545
	0.0376	-0.0024		0.0376	0.147906			0.0424	0.0024	2.4	0.14912	-0.14912
	0.038	-0.002		0.038	0.1162			0.0428	0.0028	2.8	0.181869	-0.181869
	0.0384	-0.0016		0.0384	0.0964753			0.0432	0.0032	3.2	0.190163	-0.190163
	0.0388	-0.0012		0.0388	0.0664661			0.0436	0.0036	3.6	0.226772	-0.226772
	0.0392	-0.000800001		0.0392	0.0592737			0.044	0.004	4	0.236091	-0.236091
	0.0396	-0.000400001		0.0396	0.0139369			0.0444	0.0044	4.4	0.273834	-0.273834
	0.04	-1e-09		0.04	0.00053246			0.0448	0.0048	4.8	0.296891	-0.296891
	0.0404	0.000399999		0.0404	-0.0245477			0.0452	0.0052	5.2	0.299689	-0.299689
	0.0408	0.000799999		0.0408	-0.0488742			0.0456	0.0056	5.6	0.340896	-0.340896
	0.0412	0.0012		0.0412	-0.0653777			0.046	0.006	6	0.380944	-0.380944
	0.0416	0.0016		0.0416	-0.0983798			0.0464	0.0064	6.4	0.380307	-0.380307
	0.042	0.002		0.042	-0.115545			0.0468	0.0068	6.8	0.429561	-0.429561
	0.0424	0.0024		0.0424	-0.14912			0.0472	0.0072	7.2	0.441006	-0.441006
	0.0428	0.0028		0.0428	-0.181869			0.0476	0.0076	7.6	0.458131	-0.458131
	0.0432	0.0032		0.0432	-0.190163			0.048	0.008	8	0.50243	-0.50243
	0.0436	0.0036		0.0436	-0.226772			0.0484	0.0084	8.4	0.497396	-0.497396
	0.044	0.004		0.044	-0.236091			0.0488	0.0088	8.8	0.542934	-0.542934
	0.0444	0.0044		0.0444	-0.273834			0.0492	0.0092	9.2	0.547301	-0.547301
	0.0448	0.0048		0.0448	-0.296891			0.0496	0.0096	9.6	0.630403	-0.630403
	0.0452	0.0052		0.0452	-0.299689			0.05	0.01	10	0.584941	-0.584941
	0.0456	0.0056		0.0456	-0.340896			0.0504	0.0096	9.6	0.582897	-0.582897
	0.046	0.006		0.046	-0.380944			0.0508	0.0092	9.2	0.55528	-0.55528
	0.0464	0.0064		0.0464	-0.380307			0.0512	0.0088	8.8	0.55159	-0.55159
	0.0468	0.0068		0.0468	-0.429561			0.0516	0.0084	8.4	0.498923	-0.498923
	0.0472	0.0072		0.0472	-0.441006			0.052	0.008	8	0.504309	-0.504309
	0.0476	0.0076		0.0476	-0.458131			0.0524	0.0076	7.6	0.457778	-0.457778
	0.048	0.008		0.048	-0.50243			0.0528	0.0072	7.2	0.434915	-0.434915
	0.0484	0.0084		0.0484	-0.497396			0.0532	0.0068	6.8	0.401146	-0.401146
	0.0488	0.0088		0.0488	-0.542934			0.0536	0.0064	6.4	0.422726	-0.422726
	0.0492	0.0092		0.0492	-0.547301			0.054	0.006	6	0.344235	-0.344235
	0.0496	0.0096		0.0496	-0.630403			0.0544	0.0056	5.6	0.355485	-0.355485
	0.05	0.01		0.05	-0.584941			0.0548	0.0052	5.2	0.325103	-0.325103
	0.0504	0.0096		0.0504	-0.582897			0.0552	0.0048	4.8	0.294936	-0.294936
	0.0508	0.0092		0.0508	-0.55528			0.0556	0.0044	4.4	0.264136	-0.264136
	0.0512	0.0088		0.0512	-0.55159			0.056	0.004	4	0.242257	-0.242257
	0.0516	0.0084		0.0516	-0.498923			0.0564	0.0036	3.6	0.232251	-0.232251
	0.052	0.008		0.052	-0.504309			0.0568	0.0032	3.2	0.184194	-0.184194
	0.0524	0.0076		0.0524	-0.457778			0.0572	0.0028	2.8	0.172915	-0.172915
	0.0528	0.0072		0.0528	-0.434915			0.0576	0.0024	2.4	0.134346	-0.134346
	0.0532	0.0068		0.0532	-0.401146			0.058	0.002	2	0.136333	-0.136333
	0.0536	0.0064		0.0536	-0.422726			0.0584	0.0016	1.6	0.091163	-0.091163
	0.054	0.006		0.054	-0.344235			0.0588	0.0012	1.2	0.0881781	-0.0881781
	0.0544	0.0056		0.0544	-0.355485			0.0592	0.000800001	0.800001	0.0443546	-0.0443546
	0.0548	0.0052		0.0548	-0.325103			0.0596	0.000400001	0.400001	0.013429	-0.013429
	0.0552	0.0048		0.0552	-0.294936			0.06	1e-09	1e-06	9.95797e-05	-9.95797e-05
	0.0556	0.0044		0.0556	-0.264136			0.0604	-0.000399999	-0.399999	-0.0251615	0.0251615
	0.056	0.004		0.056	-0.242257			0.0608	-0.000799999	-0.799999	-0.0315984	0.0315984
	0.0564	0.0036		0.0564	-0.232251			0.0612	-0.0012	-1.2	-0.0781329	0.0781329
	0.0568	0.0032		0.0568	-0.184194			0.0616	-0.0016	-1.6	-0.109129	0.109129
	0.0572	0.0028		0.0572	-0.172915			0.062	-0.002	-2	-0.124306	0.124306
	0.0576	0.0024		0.0576	-0.134346			0.0624	-0.0024	-2.4	-0.130171	0.130171
	0.058	0.002		0.058	-0.136333			0.0628	-0.0028	-2.8	-0.174879	0.174879
	0.0584	0.0016		0.0584	-0.091163			0.0632	-0.0032	-3.2	-0.198663	0.198663
	0.0588	0.0012		0.0588	-0.0881781			0.0636	-0.0036	-3.6	-0.218999	0.218999
	0.0592	0.000800001		0.0592	-0.0443546			0.064	-0.004	-4	-0.243752	0.243752
	0.0596	0.000400001		0.0596	-0.013429			0.0644	-0.0044	-4.4	-0.272223	0.272223
	0.06	1e-09		0.06	-9.95797e-05			0.0648	-0.0048	-4.8	-0.314551	0.314551
	0.0604	-0.000399999		0.0604	0.0251615			0.0652	-0.0052	-5.2	-0.290111	0.290111
	0.0608	-0.000799999		0.0608	0.0315984			0.0656	-0.0056	-5.6	-0.335156	0.335156
	0.0612	-0.0012		0.0612	0.0781329			0.066	-0.006	-6	-0.40451	0.40451
	0.0616	-0.0016		0.0616	0.109129			0.0664	-0.0064	-6.4	-0.382856	0.382856
	0.062	-0.002		0.062	0.124306			0.0668	-0.0068	-6.8	-0.407493	0.407493
	0.0624	-0.0024		0.0624	0.130171			0.0672	-0.0072	-7.2	-0.437516	0.437516
	0.0628	-0.0028		0.0628	0.174879			0.0676	-0.0076	-7.6	-0.489688	0.489688
	0.0632	-0.0032		0.0632	0.198663			0.068	-0.008	-8	-0.45279	0.45279
	0.0636	-0.0036		0.0636	0.218999			0.0684	-0.0084	-8.4	-0.526145	0.526145
	0.064	-0.004		0.064	0.243752			0.0688	-0.0088	-8.8	-0.53179	0.53179
	0.0644	-0.0044		0.0644	0.272223			0.0692	-0.0092	-9.2	-0.554211	0.554211
	0.0648	-0.0048		0.0648	0.314551			0.0696	-0.0096	-9.6	-0.602552	0.602552
	0.0652	-0.0052		0.0652	0.290111			0.07	-0.01	-10	-0.622451	0.622451
	0.0656	-0.0056		0.0656	0.335156			0.0704	-0.0096	-9.6	-0.564341	0.564341
	0.066	-0.006		0.066	0.40451			0.0708	-0.0092	-9.2	-0.599799	0.599799
	0.0664	-0.0064		0.0664	0.382856			0.0712	-0.0088	-8.8	-0.511429	0.511429
	0.0668	-0.0068		0.0668	0.407493			0.0716	-0.0084	-8.4	-0.504809	0.504809
	0.0672	-0.0072		0.0672	0.437516			0.072	-0.008	-8	-0.489103	0.489103
	0.0676	-0.0076		0.0676	0.489688			0.0724	-0.0076	-7.6	-0.48822	0.48822
	0.068	-0.008		0.068	0.45279			0.0728	-0.0072	-7.2	-0.425705	0.425705
	0.0684	-0.0084		0.0684	0.526145			0.0732	-0.0068	-6.8	-0.418974	0.418974
	0.0688	-0.0088		0.0688	0.53179			0.0736	-0.0064	-6.4	-0.381799	0.381799
	0.0692	-0.0092		0.0692	0.554211			0.074	-0.006	-6	-0.372211	0.372211
	0.0696	-0.0096		0.0696	0.602552			0.0744	-0.0056	-5.6	-0.333054	0.333054
	0.07	-0.01		0.07	0.622451			0.0748	-0.0052	-5.2	-0.334028	0.334028
	0.0704	-0.0096		0.0704	0.564341			0.0752	-0.0048	-4.8	-0.284936	0.284936
	0.0708	-0.0092		0.0708	0.599799			0.0756	-0.0044	-4.4	-0.275481	0.275481
	0.0712	-0.0088		0.0712	0.511429			0.076	-0.004	-4	-0.250757	0.250757
	0.0716	-0.0084		0.0716	0.504809			0.0764	-0.0036	-3.6	-0.21368	0.21368
	0.072	-0.008		0.072	0.489103			0.0768	-0.0032	-3.2	-0.185586	0.185586
	0.0724	-0.0076		0.0724	0.48822			0.0772	-0.0028	-2.8	-0.190326	0.190326
	0.0728	-0.0072		0.0728	0.425705			0.0776	-0.0024	-2.4	-0.150354	0.150354
	0.0732	-0.0068		0.0732	0.418974			0.078	-0.002	-2	-0.112442	0.112442
	0.0736	-0.0064		0.0736	0.381799			0.0784	-0.0016	-1.6	-0.0754483	0.0754483
	0.074	-0.006		0.074	0.372211			0.0788	-0.0012	-1.2	-0.0934984	0.0934984
	0.0744	-0.0056		0.0744	0.333054			0.0792	-0.000800002	-0.800002	-0.0579656	0.0579656
	0.0748	-0.0052		0.0748	0.334028			0.0796	-0.000400002	-0.400002	-0.0226997	0.0226997
	0.0752	-0.0048		0.0752	0.284936			0.08	-2e-09	-2e-06	-0.000548072	0.000548072
	0.0756	-0.0044		0.0756	0.275481			0.0804	0.000399998	0.399998	0.0252635	-0.0252635
	0.076	-0.004		0.076	0.250757			0.0808	0.000799998	0.799998	0.0545715	-0.0545715
	0.0764	-0.0036		0.0764	0.21368			0.0812	0.0012	1.2	0.0879392	-0.0879392
	0.0768	-0.0032		0.0768	0.185586			0.0816	0.0016	1.6	0.086823	-0.086823
	0.0772	-0.0028		0.0772	0.190326			0.082	0.002	2	0.125145	-0.125145
	0.0776	-0.0024		0.0776	0.150354			0.0824	0.0024	2.4	0.146374	-0.146374
	0.078	-0.002		0.078	0.112442			0.0828	0.0028	2.8	0.180292	-0.180292
	0.0784	-0.0016		0.0784	0.0754483			0.0832	0.0032	3.2	0.183968	-0.183968
	0.0788	-0.0012		0.0788	0.0934984			0.0836	0.0036	3.6	0.231451	-0.231451
	0.0792	-0.000800002		0.0792	0.0579656			0.084	0.004	4	0.231612	-0.231612
	0.0796	-0.000400002		0.0796	0.0226997			0.0844	0.0044	4.4	0.266109	-0.266109
	0.08	-2e-09		0.08	0.000548072			0.0848	0.0048	4.8	0.292276	-0.292276
	0.0804	0.000399998		0.0804	-0.0252635			0.0852	0.0052	5.2	0.331196	-0.331196
	0.0808	0.000799998		0.0808	-0.0545715			0.0856	0.0056	5.6	0.353591	-0.353591
	0.0812	0.0012		0.0812	-0.0879392			0.086	0.006	6	0.364643	-0.364643
	0.0816	0.0016		0.0816	-0.086823			0.0864	0.0064	6.4	0.362243	-0.362243
	0.082	0.002		0.082	-0.125145			0.0868	0.0068	6.8	0.435724	-0.435724
	0.0824	0.0024		0.0824	-0.146374			0.0872	0.0072	7.2	0.440458	-0.440458
	0.0828	0.0028		0.0828	-0.180292			0.0876	0.0076	7.6	0.458734	-0.458734
	0.0832	0.0032		0.0832	-0.183968			0.088	0.008	8	0.490718	-0.490718
	0.0836	0.0036		0.0836	-0.231451			0.0884	0.0084	8.4	0.509821	-0.509821
	0.084	0.004		0.084	-0.231612			0.0888	0.0088	8.8	0.547963	-0.547963
	0.0844	0.0044		0.0844	-0.266109			0.0892	0.0092	9.2	0.557767	-0.557767
	0.0848	0.0048		0.0848	-0.292276			0.0896	0.0096	9.6	0.576103	-0.576103
	0.0852	0.0052		0.0852	-0.331196			0.09	0.01	10	0.628438	-0.628438
	0.0856	0.0056		0.0856	-0.353591			0.0904	0.0096	9.6	0.583246	-0.583246
	0.086	0.006		0.086	-0.364643			0.0908	0.0092	9.2	0.554856	-0.554856
	0.0864	0.0064		0.0864	-0.362243			0.0912	0.0088	8.8	0.543185	-0.543185
	0.0868	0.0068		0.0868	-0.435724			0.0916	0.0084	8.4	0.506847	-0.506847
	0.0872	0.0072		0.0872	-0.440458			0.092	0.008	8	0.491194	-0.491194
	0.0876	0.0076		0.0876	-0.458734			0.0924	0.0076	7.6	0.487717	-0.487717
	0.088	0.008		0.088	-0.490718			0.0928	0.0072	7.2	0.41016	-0.41016
	0.0884	0.0084		0.0884	-0.509821			0.0932	0.0068	6.8	0.431328	-0.431328
	0.0888	0.0088		0.0888	-0.547963			0.0936	0.0064	6.4	0.390753	-0.390753
	0.0892	0.0092		0.0892	-0.557767			0.094	0.006	6	0.366546	-0.366546
	0.0896	0.0096		0.0896	-0.576103			0.0944	0.0056	5.6	0.323309	-0.323309
	0.09	0.01		0.09	-0.628438			0.0948	0.0052	5.2	0.309183	-0.309183
	0.0904	0.0096		0.0904	-0.583246			0.0952	0.0048	4.8	0.323647	-0.323647
	0.0908	0.0092		0.0908	-0.554856			0.0956	0.0044	4.4	0.277431	-0.277431
	0.0912	0.0088		0.0912	-0.543185			0.096	0.004	4	0.203583	-0.203583
	0.0916	0.0084		0.0916	-0.506847			0.0964	0.0036	3.6	0.244859	-0.244859
	0.092	0.008		0.092	-0.491194			0.0968	0.0032	3.2	0.201812	-0.201812
	0.0924	0.0076		0.0924	-0.487717			0.0972	0.0028	2.8	0.169472	-0.169472
	0.0928	0.0072		0.0928	-0.41016			0.0976	0.0024	2.4	0.138933	-0.138933
	0.0932	0.0068		0.0932	-0.431328			0.098	0.002	2	0.113168	-0.113168
	0.0936	0.0064		0.0936	-0.390753			0.0984	0.0016	1.6	0.117929	-0.117929
	0.094	0.006		0.094	-0.366546			0.0988	0.0012	1.2	0.0724438	-0.0724438
	0.0944	0.0056		0.0944	-0.323309			0.0992	0.000800002	0.800002	0.0561044	-0.0561044
	0.0948	0.0052		0.0948	-0.309183			0.0996	0.000400002	0.400002	0.0239393	-0.0239393
	0.0952	0.0048		0.0952	-0.323647			0.1	2e-09	2e-06	0.00390275	-0.00390275
	0.0956	0.0044		0.0956	-0.277431
	0.096	0.004		0.096	-0.203583
	0.0964	0.0036		0.0964	-0.244859
	0.0968	0.0032		0.0968	-0.201812
	0.0972	0.0028		0.0972	-0.169472
	0.0976	0.0024		0.0976	-0.138933
	0.098	0.002		0.098	-0.113168
	0.0984	0.0016		0.0984	-0.117929
	0.0988	0.0012		0.0988	-0.0724438
	0.0992	0.000800002		0.0992	-0.0561044
	0.0996	0.000400002		0.0996	-0.0239393
	0.1	2e-09		0.1	-0.00390275
Mean values:		0.001	Mean values:		-0.0612772
Rectified mean values:		0.005	Rectified mean values:		0.305906
Rms values:		0.00577581	Rms values:		0.353542
Integral values:		0.0001	Integral values:		-0.00612772
Minimal values:		-0.01	Minimal values:		-0.630403
Maximal values:		0.01	Maximal values:		0.622451

## Sheet: Fig. 6b
2022-12-28 13:16:50
Scenario: SCENARIO_1
TIME = 0
Formula:
Comp(1,B)
Comp(2,B)
Abscissa:
ABS_CURV_COMPOUNDPATH_1
SPATIALCURVE_1
	Support	Global Coordinates			Magnetic flux density / x component	Magnetic flux density / y component
Labels	ABS_CURV_COMPOUNDPATH_1	X	Y	Z	Magnetic flux density / x component	Magnetic flux density / y component
Units		m	m	m	T	T
Values	0	0.004	0	0	0.000667076	0.000936703
	0.00036	0.00436	0	0	0.000725701	0.000934309		4.36	0.725701	0.934309
	0.00072	0.00472	0	0	0.000782377	0.000944472		4.72	0.782377	0.944472
	0.00108	0.00508	0	0	0.000852853	0.000942636		5.08	0.852853	0.942636
	0.00144	0.00544	0	0	0.000915776	0.000938449		5.44	0.915776	0.938449
	0.0018	0.0058	0	0	0.00098789	0.000932702		5.8	0.98789	0.932702
	0.00216	0.00616	0	0	0.00106762	0.000919466		6.16	1.06762	0.919466
	0.00252	0.00652	0	0	0.00113913	0.000902213		6.52	1.13913	0.902213
	0.00288	0.00688	0	0	0.00121311	0.000876813		6.88	1.21311	0.876813
	0.00324	0.00724	0	0	0.00128067	0.000847204		7.24	1.28067	0.847204
	0.0036	0.0076	0	0	0.00133862	0.000816518		7.6	1.33862	0.816518
	0.00396	0.00796	0	0	0.00138863	0.000781974		7.96	1.38863	0.781974
	0.00432	0.00832	0	0	0.00142664	0.000742005		8.32	1.42664	0.742005
	0.00468	0.00868	0	0	0.00145187	0.000708356		8.68	1.45187	0.708356
	0.00504	0.00904	0	0	0.00146454	0.00066274		9.04	1.46454	0.66274
	0.0054	0.0094	0	0	0.00146391	0.000627214		9.4	1.46391	0.627214
	0.00576	0.00976	0	0	0.00145149	0.000592196		9.76	1.45149	0.592196
	0.00612	0.01012	0	0	0.00142952	0.000556263		10.12	1.42952	0.556263
	0.00648	0.01048	0	0	0.00140176	0.00052382		10.48	1.40176	0.52382
	0.00684	0.01084	0	0	0.00136278	0.000493443		10.84	1.36278	0.493443
	0.0072	0.0112	0	0	0.00132042	0.000464523		11.2	1.32042	0.464523
	0.00756	0.01156	0	0	0.00127431	0.000441955		11.56	1.27431	0.441955
	0.00792	0.01192	0	0	0.00122237	0.000418063		11.92	1.22237	0.418063
	0.00828	0.01228	0	0	0.00116949	0.000398282		12.28	1.16949	0.398282
	0.00864	0.01264	0	0	0.00111771	0.000380241		12.64	1.11771	0.380241
	0.009	0.013	0	0	0.00106469	0.000364643		13	1.06469	0.364643
	0.00936	0.01336	0	0	0.00101093	0.000350757		13.36	1.01093	0.350757
	0.00972	0.01372	0	0	0.000958055	0.000337836		13.72	0.958055	0.337836
	0.01008	0.01408	0	0	0.000905877	0.000326954		14.08	0.905877	0.326954
	0.01044	0.01444	0	0	0.000852819	0.000315449		14.44	0.852819	0.315449
	0.0108	0.0148	0	0	0.000800017	0.000306963		14.8	0.800017	0.306963
	0.01116	0.01516	0	0	0.000747165	0.000297653		15.16	0.747165	0.297653
	0.01152	0.01552	0	0	0.000693634	0.000290176		15.52	0.693634	0.290176
	0.01188	0.01588	0	0	0.000639925	0.000282671		15.88	0.639925	0.282671
	0.01224	0.01624	0	0	0.000584967	0.000274362		16.24	0.584967	0.274362
	0.0126	0.0166	0	0	0.0005309	0.000270421		16.6	0.5309	0.270421
	0.01296	0.01696	0	0	0.000475157	0.000264346		16.96	0.475157	0.264346
	0.01332	0.01732	0	0	0.00041859	0.000261271		17.32	0.41859	0.261271
	0.01368	0.01768	0	0	0.000359409	0.000254405		17.68	0.359409	0.254405
	0.01404	0.01804	0	0	0.000297302	0.000253067		18.04	0.297302	0.253067
	0.0144	0.0184	0	0	0.000233511	0.000245863		18.4	0.233511	0.245863
	0.01476	0.01876	0	0	0.000164717	0.000246		18.76	0.164717	0.246
	0.01512	0.01912	0	0	9.34029e-05	0.000238952		19.12	0.0934029	0.238952
	0.01548	0.01948	0	0	1.38689e-05	0.00023768		19.48	0.0138689	0.23768
	0.01584	0.01984	0	0	-6.67117e-05	0.000233249		19.84	-0.0667117	0.233249
	0.0162	0.0202	0	0	-0.00015752	0.000228719		20.2	-0.15752	0.228719
	0.01656	0.02056	0	0	-0.000247822	0.000227573		20.56	-0.247822	0.227573
	0.01692	0.02092	0	0	-0.000348245	0.000216992		20.92	-0.348245	0.216992
	0.01728	0.02128	0	0	-0.000447626	0.000210176		21.28	-0.447626	0.210176
	0.01764	0.02164	0	0	-0.000548363	0.000200035		21.64	-0.548363	0.200035
	0.018	0.022	0	0	-0.000644832	0.000189152		22	-0.644832	0.189152
Mean values:					0.000765779	0.0004829
Rectified mean values:					0.000851327	0.0004829
Rms values:					0.000959364	0.000549546
Integral values:					1.3784e-05	8.6922e-06
Minimal values:					-0.000644832	0.000189152
Maximal values:					0.00146454	0.000944472

## Sheet: Figs. 11 and 12 (new)
Model	DPO4014B
Firmware Version	3.2					CH1 LVT output voltage
						CH2 velocity reference signal, scale factor = (4095/3.3)*(10/760)
Waveform Type	ANALOG					CH3 error signal (x16), scale factor = (4095/3.3)*(10/760)
Point Format	Y					CH4 position sensor signal (4 V/mm)
Horizontal Units	s
Horizontal Scale	0.01
Horizontal Delay	-0.0001
Sample Interval	1e-05
Record Length	10000
Gating	0.0% to 100.0%
Probe Attenuation	10	10	10	20
Vertical Units	V	V	V	V
Vertical Offset	1.65	1.65	1.65	3.45
Vertical Scale	0.5	0.2	0.2	0.1
Vertical Position	0	0	0	-0.04
Label
TIME	CH1	CH2	CH3	CH4
-0.0501	2.45	2.234	1.562	3.394
-0.05009	2.43	2.218	1.546	3.406
-0.05008	2.39	2.234	1.514	3.406
-0.05007	2.29	2.234	1.522	3.398
-0.05006	2.31	2.218	1.522	3.438
-0.05005	2.41	2.226	1.506	3.402
-0.05004	2.41	2.218	1.506	3.414
-0.05003	2.43	2.218	1.506	3.418
-0.05002	2.39	2.226	1.506	3.386
-0.05001	2.41	2.218	1.522	3.406
-0.05	2.43	2.226	1.482	3.418
-0.04999	2.39	2.242	1.49	3.41
-0.04998	2.41	2.226	1.482	3.422
-0.04997	2.39	2.242	1.442	3.442
-0.04996	2.35	2.234	1.45	3.41
-0.04995	2.41	2.226	1.458	3.422
-0.04994	2.39	2.178	1.482	3.402
-0.04993	2.43	2.226	1.474	3.414
-0.04992	2.39	2.234	1.466	3.41
-0.04991	2.41	2.226	1.458	3.43
-0.0499	2.45	2.226	1.49	3.414
-0.04989	2.41	2.218	1.458	3.422
-0.04988	2.39	2.226	1.482	3.422
-0.04987	2.33	2.226	1.482	3.418
-0.04986	2.33	2.226	1.49	3.426
-0.04985	2.41	2.234	1.498	3.426
-0.04984	2.41	2.21	1.482	3.418
-0.04983	2.41	2.234	1.514	3.426
-0.04982	2.41	2.218	1.562	3.426
-0.04981	2.43	2.234	1.522	3.438
-0.0498	2.47	2.234	1.554	3.414
-0.04979	2.43	2.242	1.554	3.422
-0.04978	2.41	2.242	1.554	3.414
-0.04977	2.33	2.226	1.562	3.43
-0.04976	2.35	2.226	1.562	3.434
-0.04975	2.41	2.242	1.562	3.442
-0.04974	2.39	2.234	1.594	3.422
-0.04973	2.41	2.234	1.57	3.406
-0.04972	2.43	2.234	1.57	3.426
-0.04971	2.43	2.242	1.586	3.41
-0.0497	2.43	2.234	1.57	3.426
-0.04969	2.39	2.242	1.602	3.418
-0.04968	2.41	2.234	1.578	3.43
-0.04967	2.37	2.242	1.57	3.418
-0.04966	2.37	2.234	1.546	3.418
-0.04965	2.41	2.242	1.546	3.438
-0.04964	2.41	2.234	1.578	3.438
-0.04963	2.41	2.242	1.538	3.434
-0.04962	2.39	2.234	1.538	3.414
-0.04961	2.41	2.234	1.522	3.458
-0.0496	2.45	2.242	1.522	3.446
-0.04959	2.41	2.242	1.514	3.438
-0.04958	2.39	2.234	1.514	3.43
-0.04957	2.37	2.25	1.506	3.43
-0.04956	2.35	2.25	1.522	3.426
-0.04955	2.41	2.242	1.498	3.434
-0.04954	2.39	2.234	1.514	3.422
-0.04953	2.41	2.242	1.482	3.438
-0.04952	2.41	2.242	1.498	3.426
-0.04951	2.43	2.25	1.506	3.414
-0.0495	2.43	2.234	1.474	3.434
-0.04949	2.43	2.234	1.474	3.426
-0.04948	2.41	2.25	1.45	3.442
-0.04947	2.37	2.234	1.45	3.446
-0.04946	2.37	2.242	1.45	3.422
-0.04945	2.39	2.25	1.442	3.442
-0.04944	2.41	2.242	1.442	3.426
-0.04943	2.41	2.274	1.458	3.438
-0.04942	2.41	2.234	1.466	3.446
-0.04941	2.41	2.242	1.45	3.442
-0.0494	2.43	2.242	1.474	3.442
-0.04939	2.41	2.234	1.482	3.45
-0.04938	2.41	2.242	1.482	3.446
-0.04937	2.37	2.234	1.442	3.43
-0.04936	2.37	2.234	1.466	3.454
-0.04935	2.41	2.234	1.466	3.47
-0.04934	2.43	2.242	1.498	3.45
-0.04933	2.41	2.21	1.506	3.45
-0.04932	2.41	2.242	1.522	3.45
-0.04931	2.41	2.242	1.498	3.454
-0.0493	2.45	2.234	1.506	3.442
-0.04929	2.39	2.234	1.522	3.442
-0.04928	2.41	2.242	1.538	3.454
-0.04927	2.39	2.234	1.522	3.438
-0.04926	2.39	2.234	1.522	3.438
-0.04925	2.43	2.234	1.538	3.43
-0.04924	2.41	2.234	1.538	3.434
-0.04923	2.39	2.234	1.57	3.446
-0.04922	2.41	2.234	1.554	3.446
-0.04921	2.41	2.242	1.602	3.454
-0.0492	2.45	2.25	1.538	3.458
-0.04919	2.41	2.25	1.538	3.446
-0.04918	2.43	2.234	1.57	3.45
-0.04917	2.39	2.234	1.546	3.438
-0.04916	2.37	2.218	1.53	3.43
-0.04915	2.41	2.234	1.562	3.442
-0.04914	2.39	2.234	1.53	3.45
-0.04913	2.39	2.226	1.53	3.446
-0.04912	2.43	2.242	1.53	3.454
-0.04911	2.41	2.242	1.562	3.434
-0.0491	2.43	2.202	1.554	3.434
-0.04909	2.41	2.218	1.53	3.442
-0.04908	2.41	2.226	1.506	3.454
-0.04907	2.39	2.242	1.538	3.454
-0.04906	2.39	2.242	1.53	3.45
-0.04905	2.41	2.234	1.514	3.474
-0.04904	2.39	2.226	1.514	3.454
-0.04903	2.41	2.234	1.546	3.454
-0.04902	2.39	2.234	1.522	3.414
-0.04901	2.41	2.226	1.538	3.45
-0.049	2.43	2.218	1.506	3.442
-0.04899	2.41	2.234	1.506	3.466
-0.04898	2.41	2.218	1.522	3.45
-0.04897	2.37	2.242	1.506	3.454
-0.04896	2.39	2.242	1.49	3.466
-0.04895	2.43	2.218	1.522	3.454
-0.04894	2.39	2.234	1.522	3.438
-0.04893	2.41	2.234	1.514	3.426
-0.04892	2.43	2.122	1.514	3.45
-0.04891	2.41	2.226	1.514	3.466
-0.0489	2.41	2.226	1.522	3.45
-0.04889	2.39	2.226	1.546	3.462
-0.04888	2.39	2.226	1.522	3.462
-0.04887	2.39	2.226	1.49	3.478
-0.04886	2.37	2.226	1.506	3.458
-0.04885	2.41	2.226	1.522	3.462
-0.04884	2.39	2.218	1.506	3.458
-0.04883	2.37	2.218	1.538	3.454
-0.04882	2.39	2.186	1.546	3.462
-0.04881	2.41	2.226	1.482	3.458
-0.0488	2.43	2.226	1.522	3.438
-0.04879	2.39	2.21	1.522	3.454
-0.04878	2.41	2.226	1.522	3.466
-0.04877	2.39	2.21	1.522	3.454
-0.04876	2.39	2.218	1.49	3.458
-0.04875	2.39	2.226	1.53	3.454
-0.04874	2.37	2.218	1.554	3.466
-0.04873	2.39	2.21	1.546	3.478
-0.04872	2.39	2.226	1.554	3.442
-0.04871	2.41	2.226	1.57	3.454
-0.0487	2.41	2.226	1.53	3.498
-0.04869	2.41	2.218	1.57	3.458
-0.04868	2.41	2.21	1.602	3.454
-0.04867	2.41	2.202	1.594	3.478
-0.04866	2.39	2.202	1.61	3.47
-0.04865	2.37	2.21	1.626	3.482
-0.04864	2.39	2.21	1.618	3.45
-0.04863	2.37	2.226	1.586	3.458
-0.04862	2.39	2.218	1.586	3.478
-0.04861	2.41	2.21	1.578	3.486
-0.0486	2.41	2.202	1.586	3.478
-0.04859	2.39	2.202	1.586	3.49
-0.04858	2.41	2.21	1.57	3.466
-0.04857	2.39	2.202	1.586	3.458
-0.04856	2.41	2.218	1.578	3.478
-0.04855	2.37	2.202	1.522	3.474
-0.04854	2.37	2.21	1.522	3.47
-0.04853	2.39	2.21	1.538	3.47
-0.04852	2.37	2.21	1.538	3.466
-0.04851	2.37	2.202	1.514	3.49
-0.0485	2.37	2.194	1.498	3.486
-0.04849	2.37	2.202	1.522	3.47
-0.04848	2.37	2.202	1.506	3.466
-0.04847	2.37	2.21	1.498	3.462
-0.04846	2.35	2.202	1.498	3.478
-0.04845	2.37	2.202	1.498	3.462
-0.04844	2.35	2.202	1.498	3.51
-0.04843	2.35	2.202	1.498	3.482
-0.04842	2.37	2.194	1.49	3.478
-0.04841	2.35	2.194	1.506	3.466
-0.0484	2.35	2.138	1.498	3.466
-0.04839	2.35	2.202	1.506	3.482
-0.04838	2.35	2.202	1.514	3.47
-0.04837	2.39	2.186	1.49	3.462
-0.04836	2.37	2.186	1.506	3.494
-0.04835	2.37	2.186	1.474	3.474
-0.04834	2.33	2.194	1.522	3.478
-0.04833	2.35	2.194	1.506	3.486
-0.04832	2.37	2.202	1.506	3.474
-0.04831	2.35	2.194	1.49	3.474
-0.0483	2.35	2.194	1.49	3.482
-0.04829	2.35	2.186	1.514	3.45
-0.04828	2.37	2.186	1.482	3.482
-0.04827	2.35	2.194	1.49	3.462
-0.04826	2.35	2.186	1.49	3.462
-0.04825	2.35	2.194	1.498	3.478
-0.04824	2.37	2.21	1.482	3.458
-0.04823	2.35	2.186	1.482	3.494
-0.04822	2.35	2.186	1.514	3.482
-0.04821	2.35	2.186	1.506	3.49
-0.0482	2.37	2.186	1.514	3.494
-0.04819	2.35	2.186	1.506	3.494
-0.04818	2.35	2.186	1.522	3.486
-0.04817	2.35	2.186	1.546	3.49
-0.04816	2.37	2.186	1.538	3.474
-0.04815	2.33	2.186	1.554	3.49
-0.04814	2.33	2.178	1.546	3.502
-0.04813	2.35	2.186	1.578	3.49
-0.04812	2.35	2.178	1.586	3.49
-0.04811	2.35	2.162	1.562	3.482
-0.0481	2.35	2.178	1.602	3.49
-0.04809	2.35	2.186	1.57	3.47
-0.04808	2.35	2.186	1.57	3.482
-0.04807	2.33	2.178	1.546	3.494
-0.04806	2.33	2.178	1.546	3.478
-0.04805	2.33	2.17	1.546	3.502
-0.04804	2.35	2.178	1.562	3.498
-0.04803	2.31	2.17	1.57	3.478
-0.04802	2.33	2.17	1.546	3.486
-0.04801	2.33	2.178	1.546	3.506
-0.048	2.35	2.162	1.514	3.482
-0.04799	2.31	2.17	1.522	3.474
-0.04798	2.35	2.186	1.522	3.506
-0.04797	2.31	2.162	1.498	3.506
-0.04796	2.33	2.17	1.458	3.486
-0.04795	2.33	2.162	1.482	3.498
-0.04794	2.31	2.178	1.458	3.514
-0.04793	2.31	2.17	1.474	3.494
-0.04792	2.33	2.178	1.474	3.498
-0.04791	2.29	2.17	1.49	3.486
-0.0479	2.31	2.17	1.474	3.506
-0.04789	2.33	2.162	1.418	3.506
-0.04788	2.29	2.178	1.498	3.486
-0.04787	2.33	2.162	1.498	3.514
-0.04786	2.31	2.17	1.482	3.478
-0.04785	2.33	2.17	1.466	3.482
-0.04784	2.33	2.17	1.474	3.506
-0.04783	2.31	2.154	1.498	3.498
-0.04782	2.33	2.154	1.474	3.498
-0.04781	2.33	2.17	1.506	3.498
-0.0478	2.31	2.162	1.49	3.514
-0.04779	2.31	2.162	1.49	3.506
-0.04778	2.33	2.162	1.506	3.49
-0.04777	2.35	2.162	1.506	3.486
-0.04776	2.33	2.162	1.514	3.49
-0.04775	2.31	2.154	1.538	3.502
-0.04774	2.31	2.154	1.522	3.506
-0.04773	2.29	2.162	1.538	3.514
-0.04772	2.31	2.162	1.538	3.494
-0.04771	2.29	2.154	1.554	3.514
-0.0477	2.31	2.146	1.538	3.494
-0.04769	2.33	2.154	1.554	3.51
-0.04768	2.31	2.146	1.57	3.522
-0.04767	2.35	2.17	1.57	3.514
-0.04766	2.31	2.162	1.586	3.51
-0.04765	2.31	2.154	1.586	3.506
-0.04764	2.31	2.162	1.594	3.534
-0.04763	2.29	2.146	1.578	3.49
-0.04762	2.29	2.146	1.546	3.51
-0.04761	2.33	2.162	1.546	3.522
-0.0476	2.31	2.146	1.546	3.506
-0.04759	2.31	2.146	1.546	3.53
-0.04758	2.29	2.138	1.506	3.538
-0.04757	2.33	2.138	1.57	3.506
-0.04756	2.31	2.162	1.53	3.502
-0.04755	2.29	2.146	1.53	3.522
-0.04754	2.29	2.154	1.554	3.51
-0.04753	2.27	2.154	1.514	3.534
-0.04752	2.31	2.154	1.514	3.514
-0.04751	2.29	2.154	1.546	3.514
-0.0475	2.29	2.146	1.53	3.522
-0.04749	2.29	2.138	1.514	3.542
-0.04748	2.31	2.138	1.53	3.514
-0.04747	2.31	2.138	1.522	3.51
-0.04746	2.31	2.13	1.498	3.53
-0.04745	2.27	2.146	1.498	3.518
-0.04744	2.29	2.138	1.514	3.506
-0.04743	2.19	2.13	1.514	3.526
-0.04742	2.29	2.138	1.482	3.522
-0.04741	2.29	2.138	1.474	3.518
-0.0474	2.27	2.13	1.498	3.514
-0.04739	2.27	2.146	1.49	3.514
-0.04738	2.29	2.146	1.506	3.482
-0.04737	2.29	2.114	1.49	3.494
-0.04736	2.31	2.13	1.482	3.53
-0.04735	2.29	2.138	1.506	3.518
-0.04734	2.27	2.13	1.49	3.542
-0.04733	2.29	2.13	1.474	3.502
-0.04732	2.29	2.138	1.49	3.522
-0.04731	2.29	2.13	1.506	3.51
-0.0473	2.27	2.13	1.49	3.498
-0.04729	2.29	2.138	1.538	3.51
-0.04728	2.29	2.138	1.546	3.526
-0.04727	2.31	2.13	1.506	3.506
-0.04726	2.29	2.13	1.522	3.542
-0.04725	2.27	2.13	1.522	3.53
-0.04724	2.17	2.114	1.554	3.526
-0.04723	2.27	2.122	1.594	3.518
-0.04722	2.27	2.13	1.538	3.518
-0.04721	2.29	2.13	1.546	3.522
-0.0472	2.27	2.13	1.522	3.538
-0.04719	2.27	2.13	1.514	3.522
-0.04718	2.27	2.138	1.554	3.53
-0.04717	2.29	2.13	1.53	3.53
-0.04716	2.29	2.13	1.538	3.51
-0.04715	2.25	2.114	1.538	3.538
-0.04714	2.27	2.114	1.546	3.514
-0.04713	2.27	2.114	1.546	3.522
-0.04712	2.27	2.13	1.546	3.51
-0.04711	2.25	2.122	1.538	3.538
-0.0471	2.25	2.114	1.546	3.554
-0.04709	2.27	2.122	1.53	3.538
-0.04708	2.27	2.122	1.538	3.522
-0.04707	2.29	2.122	1.522	3.55
-0.04706	2.29	2.114	1.554	3.534
-0.04705	2.27	2.122	1.57	3.522
-0.04704	2.25	2.13	1.53	3.506
-0.04703	2.25	2.098	1.522	3.522
-0.04702	2.25	2.114	1.522	3.518
-0.04701	2.29	2.122	1.514	3.534
-0.047	2.23	2.114	1.482	3.546
-0.04699	2.25	2.106	1.49	3.542
-0.04698	2.23	2.114	1.506	3.534
-0.04697	2.29	2.106	1.442	3.53
-0.04696	2.29	2.114	1.482	3.534
-0.04695	2.25	2.114	1.474	3.546
-0.04694	2.23	2.146	1.498	3.522
-0.04693	2.23	2.138	1.506	3.526
-0.04692	2.25	2.106	1.506	3.53
-0.04691	2.23	2.098	1.506	3.526
-0.0469	2.25	2.09	1.538	3.518
-0.04689	2.25	2.114	1.506	3.526
-0.04688	2.25	2.106	1.538	3.522
-0.04687	2.29	2.114	1.53	3.558
-0.04686	2.27	2.114	1.506	3.546
-0.04685	2.25	2.13	1.506	3.526
-0.04684	2.19	2.114	1.506	3.53
-0.04683	2.19	2.13	1.522	3.53
-0.04682	2.25	2.098	1.522	3.53
-0.04681	2.27	2.106	1.522	3.53
-0.0468	2.23	2.098	1.506	3.558
-0.04679	2.25	2.106	1.506	3.546
-0.04678	2.25	2.106	1.498	3.542
-0.04677	2.27	2.098	1.49	3.53
-0.04676	2.27	2.098	1.49	3.542
-0.04675	2.23	2.09	1.506	3.534
-0.04674	2.19	2.09	1.506	3.526
-0.04673	2.17	2.098	1.482	3.53
-0.04672	2.23	2.098	1.49	3.55
-0.04671	2.23	2.106	1.53	3.534
-0.0467	2.23	2.098	1.522	3.546
-0.04669	2.23	2.098	1.49	3.538
-0.04668	2.21	2.09	1.53	3.53
-0.04667	2.27	2.098	1.522	3.554
-0.04666	2.25	2.09	1.522	3.53
-0.04665	2.23	2.098	1.522	3.53
-0.04664	2.15	2.082	1.498	3.542
-0.04663	2.13	2.074	1.506	3.522
-0.04662	2.23	2.082	1.522	3.53
-0.04661	2.21	2.09	1.514	3.558
-0.0466	2.21	2.09	1.522	3.542
-0.04659	2.21	2.09	1.514	3.558
-0.04658	2.23	2.082	1.546	3.534
-0.04657	2.25	2.082	1.514	3.542
-0.04656	2.27	2.082	1.554	3.526
-0.04655	2.23	2.082	1.522	3.534
-0.04654	2.13	2.074	1.538	3.558
-0.04653	2.13	2.074	1.554	3.542
-0.04652	2.23	2.09	1.546	3.55
-0.04651	2.21	2.074	1.546	3.542
-0.0465	2.21	2.074	1.594	3.546
-0.04649	2.23	2.074	1.554	3.53
-0.04648	2.21	2.082	1.506	3.542
-0.04647	2.27	2.082	1.514	3.53
-0.04646	2.25	2.074	1.538	3.538
-0.04645	2.21	2.082	1.546	3.562
-0.04644	2.11	2.058	1.522	3.55
-0.04643	2.11	2.05	1.53	3.546
-0.04642	2.21	2.066	1.522	3.55
-0.04641	2.21	2.066	1.514	3.542
-0.0464	2.21	2.058	1.522	3.558
-0.04639	2.21	2.074	1.522	3.542
-0.04638	2.19	2.074	1.498	3.526
-0.04637	2.23	2.066	1.49	3.554
-0.04636	2.25	2.074	1.474	3.554
-0.04635	2.19	2.066	1.474	3.562
-0.04634	2.09	2.05	1.474	3.55
-0.04633	2.09	2.05	1.474	3.534
-0.04632	2.21	2.066	1.49	3.554
-0.04631	2.21	2.066	1.49	3.558
-0.0463	2.19	2.066	1.49	3.57
-0.04629	2.19	2.066	1.482	3.51
-0.04628	2.19	2.058	1.49	3.566
-0.04627	2.23	2.066	1.474	3.554
-0.04626	2.23	2.058	1.482	3.554
-0.04625	2.21	2.058	1.474	3.546
-0.04624	2.11	2.066	1.466	3.57
-0.04623	2.09	2.066	1.49	3.546
-0.04622	2.19	2.058	1.514	3.562
-0.04621	2.21	2.058	1.474	3.562
-0.0462	2.19	2.05	1.482	3.566
-0.04619	2.19	2.058	1.482	3.554
-0.04618	2.21	2.05	1.514	3.578
-0.04617	2.23	2.05	1.506	3.542
-0.04616	2.21	2.058	1.522	3.558
-0.04615	2.19	2.05	1.498	3.55
-0.04614	2.09	2.066	1.514	3.542
-0.04613	2.09	2.058	1.49	3.558
-0.04612	2.21	2.05	1.498	3.574
-0.04611	2.19	2.042	1.53	3.562
-0.0461	2.19	2.05	1.53	3.526
-0.04609	2.17	2.058	1.546	3.57
-0.04608	2.17	2.05	1.554	3.542
-0.04607	2.23	2.042	1.586	3.562
-0.04606	2.23	2.05	1.57	3.546
-0.04605	2.17	2.05	1.57	3.562
-0.04604	2.11	2.05	1.514	3.546
-0.04603	2.09	2.05	1.562	3.562
-0.04602	2.19	2.058	1.562	3.562
-0.04601	2.19	2.066	1.554	3.546
-0.046	2.17	2.034	1.554	3.55
-0.04599	2.19	2.058	1.546	3.546
-0.04598	2.17	2.042	1.53	3.566
-0.04597	2.21	2.042	1.546	3.566
-0.04596	2.21	2.042	1.498	3.57
-0.04595	2.19	2.05	1.506	3.586
-0.04594	2.09	2.042	1.522	3.542
-0.04593	2.11	2.034	1.538	3.598
-0.04592	2.15	2.042	1.53	3.574
-0.04591	2.15	2.042	1.53	3.578
-0.0459	2.15	2.034	1.546	3.55
-0.04589	2.17	2.042	1.522	3.562
-0.04588	2.17	2.042	1.53	3.574
-0.04587	2.19	2.034	1.522	3.554
-0.04586	2.21	2.034	1.514	3.59
-0.04585	2.17	2.034	1.506	3.558
-0.04584	2.11	2.026	1.554	3.566
-0.04583	2.15	2.034	1.53	3.554
-0.04582	2.15	2.034	1.466	3.562
-0.04581	2.15	2.026	1.482	3.57
-0.0458	2.17	2.106	1.506	3.574
-0.04579	2.15	2.034	1.498	3.554
-0.04578	2.15	2.034	1.49	3.57
-0.04577	2.17	2.034	1.426	3.57
-0.04576	2.19	2.042	1.474	3.558
-0.04575	2.15	2.034	1.442	3.578
-0.04574	2.09	2.026	1.466	3.57
-0.04573	2.11	2.034	1.466	3.554
-0.04572	2.17	2.018	1.466	3.57
-0.04571	2.17	2.034	1.482	3.57
-0.0457	2.15	2.026	1.466	3.57
-0.04569	2.13	2.026	1.514	3.578
-0.04568	2.13	2.034	1.514	3.566
-0.04567	2.17	2.026	1.514	3.566
-0.04566	2.19	2.018	1.506	3.586
-0.04565	2.15	2.026	1.506	3.582
-0.04564	2.13	2.018	1.522	3.558
-0.04563	2.11	2.018	1.506	3.554
-0.04562	2.15	2.026	1.498	3.574
-0.04561	2.13	2.01	1.49	3.582
-0.0456	2.13	2.018	1.538	3.57
-0.04559	2.15	2.01	1.538	3.578
-0.04558	2.13	2.018	1.522	3.578
-0.04557	2.15	2.026	1.514	3.574
-0.04556	2.17	2.018	1.514	3.578
-0.04555	2.13	2.018	1.506	3.574
-0.04554	2.11	2.018	1.522	3.558
-0.04553	2.13	2.018	1.522	3.562
-0.04552	2.13	2.018	1.522	3.582
-0.04551	2.15	2.018	1.546	3.578
-0.0455	2.13	2.01	1.546	3.546
-0.04549	2.13	2.01	1.562	3.554
-0.04548	2.13	2.018	1.57	3.582
-0.04547	2.15	1.978	1.562	3.574
-0.04546	2.17	1.978	1.554	3.57
-0.04545	2.13	2.01	1.562	3.586
-0.04544	2.11	2.01	1.554	3.562
-0.04543	2.13	2.018	1.522	3.57
-0.04542	2.11	2.018	1.522	3.566
-0.04541	2.13	2.01	1.53	3.57
-0.0454	2.13	2.002	1.522	3.594
-0.04539	2.11	2.002	1.514	3.574
-0.04538	2.13	2.018	1.498	3.594
-0.04537	2.15	2.01	1.506	3.574
-0.04536	2.13	2.002	1.514	3.57
-0.04535	2.11	2.002	1.466	3.578
-0.04534	2.09	2.002	1.474	3.574
-0.04533	2.11	1.994	1.458	3.57
-0.04532	2.11	2.002	1.458	3.582
-0.04531	2.11	2.002	1.474	3.578
-0.0453	2.11	2.002	1.49	3.594
-0.04529	2.11	2.002	1.49	3.582
-0.04528	2.11	2.002	1.49	3.59
-0.04527	2.13	2.042	1.514	3.578
-0.04526	2.15	2.002	1.506	3.59
-0.04525	2.11	1.994	1.506	3.594
-0.04524	2.11	2.002	1.522	3.574
-0.04523	2.07	2.002	1.514	3.59
-0.04522	2.11	1.986	1.538	3.582
-0.04521	2.11	1.994	1.554	3.578
-0.0452	2.09	2.002	1.53	3.578
-0.04519	2.11	1.986	1.506	3.574
-0.04518	2.11	1.994	1.538	3.606
-0.04517	2.13	1.986	1.506	3.59
-0.04516	2.15	1.994	1.538	3.594
-0.04515	2.11	1.994	1.514	3.586
-0.04514	2.09	1.986	1.53	3.578
-0.04513	2.11	2.002	1.522	3.606
-0.04512	2.13	1.994	1.514	3.57
-0.04511	2.13	1.986	1.514	3.586
-0.0451	2.09	1.978	1.514	3.586
-0.04509	2.09	1.986	1.538	3.574
-0.04508	2.11	1.986	1.53	3.59
-0.04507	2.13	1.978	1.538	3.59
-0.04506	2.11	1.986	1.562	3.598
-0.04505	2.11	1.986	1.57	3.566
-0.04504	2.09	1.986	1.53	3.594
-0.04503	2.09	1.986	1.546	3.59
-0.04502	2.13	1.986	1.53	3.602
-0.04501	2.11	1.986	1.514	3.586
-0.045	2.09	1.978	1.538	3.598
-0.04499	2.11	1.978	1.53	3.578
-0.04498	2.09	1.97	1.522	3.558
-0.04497	2.13	1.97	1.538	3.582
-0.04496	2.09	1.978	1.514	3.586
-0.04495	2.09	1.978	1.506	3.574
-0.04494	2.09	1.97	1.482	3.578
-0.04493	2.07	1.946	1.522	3.582
-0.04492	2.09	1.978	1.514	3.59
-0.04491	2.07	1.962	1.466	3.57
-0.0449	2.07	1.97	1.474	3.582
-0.04489	2.07	1.97	1.49	3.59
-0.04488	2.09	1.986	1.482	3.59
-0.04487	2.11	1.97	1.53	3.598
-0.04486	2.11	1.97	1.522	3.586
-0.04485	2.07	1.978	1.514	3.586
-0.04484	2.05	1.97	1.522	3.582
-0.04483	2.07	1.954	1.506	3.59
-0.04482	2.05	1.962	1.474	3.586
-0.04481	2.09	1.962	1.482	3.594
-0.0448	2.05	1.97	1.522	3.582
-0.04479	2.09	1.962	1.522	3.582
-0.04478	2.07	1.954	1.506	3.61
-0.04477	2.11	1.97	1.514	3.57
-0.04476	2.07	1.954	1.482	3.606
-0.04475	2.07	1.962	1.514	3.594
-0.04474	2.09	1.946	1.53	3.594
-0.04473	2.07	2.01	1.514	3.602
-0.04472	2.07	1.962	1.506	3.578
-0.04471	2.07	1.962	1.498	3.582
-0.0447	2.07	1.962	1.498	3.602
-0.04469	2.07	1.954	1.538	3.606
-0.04468	2.09	1.954	1.538	3.594
-0.04467	2.11	1.962	1.506	3.598
-0.04466	2.07	1.946	1.53	3.594
-0.04465	2.07	1.946	1.538	3.598
-0.04464	2.07	1.962	1.514	3.61
-0.04463	2.07	1.962	1.522	3.582
-0.04462	2.05	1.938	1.506	3.578
-0.04461	2.03	1.962	1.514	3.59
-0.0446	2.05	1.954	1.514	3.582
-0.04459	2.07	1.946	1.522	3.598
-0.04458	2.07	1.946	1.49	3.606
-0.04457	2.09	1.946	1.498	3.59
-0.04456	2.07	1.954	1.506	3.594
-0.04455	2.05	1.962	1.466	3.626
-0.04454	2.05	1.962	1.506	3.582
-0.04453	2.05	1.962	1.514	3.606
-0.04452	2.07	1.954	1.498	3.598
-0.04451	2.05	1.946	1.522	3.594
-0.0445	2.03	1.93	1.522	3.586
-0.04449	2.05	1.946	1.53	3.602
-0.04448	2.05	1.946	1.53	3.59
-0.04447	2.05	1.954	1.514	3.618
-0.04446	2.07	1.946	1.514	3.602
-0.04445	2.05	1.946	1.514	3.586
-0.04444	2.05	1.954	1.49	3.582
-0.04443	2.05	1.938	1.514	3.594
-0.04442	2.05	1.93	1.506	3.586
-0.04441	2.05	1.93	1.522	3.606
-0.0444	2.05	1.914	1.506	3.61
-0.04439	2.05	1.946	1.514	3.602
-0.04438	2.01	1.93	1.474	3.606
-0.04437	2.05	1.93	1.458	3.586
-0.04436	2.05	1.938	1.466	3.606
-0.04435	2.05	1.946	1.482	3.606
-0.04434	2.05	1.938	1.474	3.618
-0.04433	2.03	1.938	1.49	3.586
-0.04432	2.05	1.938	1.49	3.606
-0.04431	2.03	1.946	1.506	3.59
-0.0443	2.03	1.93	1.522	3.59
-0.04429	2.05	1.938	1.474	3.61
-0.04428	2.03	1.93	1.514	3.594
-0.04427	2.03	1.938	1.506	3.602
-0.04426	2.05	1.938	1.554	3.602
-0.04425	2.03	1.938	1.562	3.598
-0.04424	2.03	1.93	1.506	3.594
-0.04423	2.07	1.93	1.522	3.606
-0.04422	2.03	1.954	1.474	3.586
-0.04421	2.03	1.938	1.53	3.618
-0.0442	2.03	1.93	1.514	3.622
-0.04419	2.03	1.93	1.522	3.61
-0.04418	2.03	1.922	1.466	3.59
-0.04417	2.03	1.93	1.474	3.602
-0.04416	2.03	1.93	1.522	3.63
-0.04415	2.05	1.922	1.538	3.614
-0.04414	2.01	1.922	1.506	3.61
-0.04413	2.01	1.922	1.498	3.606
-0.04412	2.03	1.938	1.506	3.598
-0.04411	2.01	1.922	1.49	3.586
-0.0441	2.01	1.93	1.506	3.614
-0.04409	2.01	1.93	1.514	3.602
-0.04408	2.01	1.93	1.506	3.594
-0.04407	2.03	1.914	1.506	3.59
-0.04406	2.05	1.922	1.506	3.578
-0.04405	2.01	1.922	1.506	3.59
-0.04404	2.07	1.906	1.546	3.598
-0.04403	2.03	1.914	1.53	3.614
-0.04402	2.01	1.922	1.49	3.594
-0.04401	2.01	1.922	1.49	3.622
-0.044	2.01	1.914	1.522	3.594
-0.04399	2.01	1.922	1.522	3.626
-0.04398	1.99	1.906	1.53	3.622
-0.04397	2.01	1.914	1.53	3.606
-0.04396	2.01	1.906	1.498	3.606
-0.04395	1.99	1.906	1.522	3.614
-0.04394	2.03	1.914	1.538	3.622
-0.04393	1.99	1.898	1.506	3.614
-0.04392	2.01	1.914	1.506	3.618
-0.04391	2.01	1.914	1.506	3.606
-0.0439	1.99	1.906	1.482	3.606
-0.04389	2.01	1.914	1.522	3.63
-0.04388	2.01	1.898	1.506	3.618
-0.04387	2.03	1.906	1.538	3.642
-0.04386	2.03	1.898	1.538	3.618
-0.04385	2.01	1.906	1.53	3.614
-0.04384	2.03	1.906	1.522	3.618
-0.04383	2.01	1.906	1.522	3.618
-0.04382	1.99	1.906	1.522	3.63
-0.04381	1.99	1.906	1.522	3.606
-0.0438	1.99	1.898	1.506	3.622
-0.04379	1.99	1.906	1.506	3.602
-0.04378	1.97	1.906	1.522	3.626
-0.04377	1.99	1.898	1.506	3.606
-0.04376	1.99	1.906	1.522	3.63
-0.04375	1.99	1.906	1.506	3.622
-0.04374	2.01	1.906	1.506	3.61
-0.04373	2.01	1.898	1.49	3.626
-0.04372	1.95	1.898	1.498	3.61
-0.04371	1.95	1.89	1.49	3.606
-0.0437	1.97	1.882	1.498	3.63
-0.04369	1.97	1.874	1.498	3.59
-0.04368	1.97	1.946	1.506	3.61
-0.04367	1.99	1.89	1.506	3.606
-0.04366	1.99	1.898	1.498	3.63
-0.04365	1.97	1.89	1.49	3.61
-0.04364	1.99	1.89	1.506	3.626
-0.04363	2.01	1.898	1.522	3.602
-0.04362	1.99	1.906	1.498	3.618
-0.04361	1.97	1.89	1.466	3.622
-0.0436	1.97	1.882	1.498	3.61
-0.04359	1.97	1.89	1.482	3.63
-0.04358	1.97	1.882	1.49	3.618
-0.04357	1.97	1.89	1.474	3.626
-0.04356	1.99	1.882	1.49	3.634
-0.04355	1.95	1.882	1.506	3.614
-0.04354	1.99	1.89	1.514	3.622
-0.04353	1.99	1.898	1.474	3.658
-0.04352	1.97	1.898	1.482	3.618
-0.04351	1.97	1.882	1.506	3.598
-0.0435	1.97	1.882	1.506	3.598
-0.04349	1.95	1.874	1.522	3.618
-0.04348	1.97	1.874	1.522	3.602
-0.04347	1.97	1.882	1.522	3.614
-0.04346	1.97	1.858	1.53	3.602
-0.04345	1.97	1.89	1.53	3.642
-0.04344	1.99	1.882	1.546	3.63
-0.04343	1.99	1.882	1.53	3.598
-0.04342	1.97	1.874	1.522	3.626
-0.04341	1.97	1.874	1.522	3.606
-0.0434	1.97	1.874	1.522	3.63
-0.04339	1.95	1.874	1.522	3.618
-0.04338	1.95	1.874	1.514	3.606
-0.04337	1.95	1.882	1.482	3.598
-0.04336	1.97	1.874	1.514	3.586
-0.04335	1.95	1.85	1.506	3.618
-0.04334	1.99	1.874	1.498	3.614
-0.04333	1.97	1.866	1.506	3.61
-0.04332	1.95	1.874	1.498	3.618
-0.04331	1.93	1.866	1.49	3.63
-0.0433	1.95	1.858	1.522	3.622
-0.04329	1.95	1.858	1.506	3.65
-0.04328	1.95	1.866	1.49	3.63
-0.04327	1.97	1.866	1.482	3.646
-0.04326	1.95	1.866	1.498	3.642
-0.04325	1.95	1.874	1.514	3.646
-0.04324	1.97	1.834	1.514	3.61
-0.04323	1.97	1.858	1.458	3.626
-0.04322	1.95	1.866	1.49	3.63
-0.04321	1.97	1.874	1.506	3.622
-0.0432	1.95	1.866	1.49	3.634
-0.04319	1.95	1.866	1.49	3.614
-0.04318	1.95	1.874	1.522	3.638
-0.04317	1.95	1.882	1.506	3.622
-0.04316	1.93	1.834	1.522	3.63
-0.04315	1.95	1.866	1.474	3.63
-0.04314	1.97	1.85	1.49	3.622
-0.04313	1.95	1.858	1.498	3.626
-0.04312	1.95	1.858	1.482	3.642
-0.04311	1.95	1.866	1.498	3.626
-0.0431	1.87	1.85	1.506	3.634
-0.04309	1.91	1.85	1.498	3.614
-0.04308	1.93	1.85	1.522	3.642
-0.04307	1.95	1.858	1.522	3.63
-0.04306	1.95	1.85	1.498	3.638
-0.04305	1.93	1.858	1.514	3.634
-0.04304	1.95	1.85	1.538	3.634
-0.04303	1.97	1.842	1.554	3.61
-0.04302	1.95	1.858	1.562	3.618
-0.04301	1.93	1.858	1.538	3.622
-0.043	1.91	1.858	1.538	3.642
-0.04299	1.93	1.842	1.53	3.614
-0.04298	1.93	1.842	1.514	3.634
-0.04297	1.91	1.842	1.522	3.626
-0.04296	1.93	1.842	1.53	3.63
-0.04295	1.95	1.85	1.474	3.646
-0.04294	1.95	1.842	1.49	3.626
-0.04293	1.97	1.85	1.522	3.602
-0.04292	1.93	1.842	1.522	3.63
-0.04291	1.91	1.85	1.514	3.61
-0.0429	1.89	1.842	1.49	3.642
-0.04289	1.93	1.842	1.522	3.63
-0.04288	1.95	1.842	1.482	3.602
-0.04287	1.91	1.85	1.506	3.606
-0.04286	1.89	1.834	1.514	3.618
-0.04285	1.93	1.842	1.522	3.626
-0.04284	1.95	1.834	1.514	3.642
-0.04283	1.95	1.834	1.53	3.646
-0.04282	1.91	1.842	1.538	3.618
-0.04281	1.91	1.834	1.53	3.61
-0.0428	1.85	1.834	1.538	3.614
-0.04279	1.89	1.834	1.538	3.626
-0.04278	1.93	1.834	1.522	3.626
-0.04277	1.91	1.826	1.466	3.63
-0.04276	1.89	1.834	1.49	3.61
-0.04275	1.89	1.834	1.498	3.61
-0.04274	1.95	1.81	1.506	3.626
-0.04273	1.95	1.842	1.49	3.634
-0.04272	1.89	1.842	1.498	3.622
-0.04271	1.93	1.834	1.482	3.65
-0.0427	1.79	1.826	1.498	3.638
-0.04269	1.91	1.834	1.474	3.646
-0.04268	1.89	1.842	1.49	3.618
-0.04267	1.89	1.85	1.49	3.622
-0.04266	1.91	1.834	1.498	3.622
-0.04265	1.91	1.858	1.506	3.646
-0.04264	1.93	1.834	1.522	3.614
-0.04263	1.93	1.826	1.514	3.626
-0.04262	1.89	1.826	1.53	3.618
-0.04261	1.89	1.834	1.546	3.61
-0.0426	1.81	1.81	1.49	3.614
-0.04259	1.89	1.826	1.498	3.634
-0.04258	1.91	1.834	1.49	3.614
-0.04257	1.89	1.818	1.506	3.626
-0.04256	1.91	1.826	1.474	3.634
-0.04255	1.89	1.818	1.458	3.626
-0.04254	1.93	1.81	1.458	3.626
-0.04253	1.93	1.818	1.506	3.63
-0.04252	1.89	1.834	1.514	3.63
-0.04251	1.87	1.81	1.49	3.63
-0.0425	1.79	1.818	1.482	3.622
-0.04249	1.91	1.818	1.506	3.638
-0.04248	1.91	1.81	1.498	3.638
-0.04247	1.87	1.818	1.522	3.638
-0.04246	1.87	1.818	1.554	3.618
-0.04245	1.89	1.81	1.546	3.658
-0.04244	1.91	1.818	1.53	3.662
-0.04243	1.93	1.826	1.546	3.634
-0.04242	1.91	1.81	1.546	3.634
-0.04241	1.87	1.802	1.53	3.638
-0.0424	1.79	1.818	1.522	3.634
-0.04239	1.89	1.81	1.514	3.642
-0.04238	1.89	1.81	1.514	3.63
-0.04237	1.87	1.81	1.53	3.646
-0.04236	1.89	1.81	1.49	3.618
-0.04235	1.87	1.802	1.498	3.63
-0.04234	1.91	1.818	1.506	3.63
-0.04233	1.91	1.802	1.474	3.666
-0.04232	1.85	1.818	1.474	3.63
-0.04231	1.87	1.81	1.506	3.634
-0.0423	1.79	1.818	1.474	3.626
-0.04229	1.89	1.802	1.474	3.622
-0.04228	1.87	1.794	1.506	3.634
-0.04227	1.87	1.802	1.474	3.618
-0.04226	1.87	1.81	1.45	3.634
-0.04225	1.89	1.81	1.458	3.646
-0.04224	1.91	1.81	1.482	3.63
-0.04223	1.91	1.802	1.498	3.65
-0.04222	1.85	1.81	1.482	3.634
-0.04221	1.87	1.802	1.466	3.65
-0.0422	1.79	1.786	1.474	3.63
-0.04219	1.89	1.802	1.474	3.634
-0.04218	1.85	1.794	1.466	3.642
-0.04217	1.87	1.802	1.482	3.622
-0.04216	1.87	1.786	1.498	3.63
-0.04215	1.87	1.794	1.458	3.638
-0.04214	1.89	1.778	1.498	3.638
-0.04213	1.89	1.802	1.466	3.63
-0.04212	1.87	1.818	1.466	3.642
-0.04211	1.85	1.818	1.49	3.618
-0.0421	1.77	1.786	1.498	3.634
-0.04209	1.87	1.794	1.506	3.634
-0.04208	1.87	1.794	1.49	3.614
-0.04207	1.85	1.786	1.466	3.626
-0.04206	1.85	1.786	1.514	3.638
-0.04205	1.87	1.794	1.514	3.642
-0.04204	1.87	1.778	1.49	3.626
-0.04203	1.89	1.786	1.506	3.65
-0.04202	1.85	1.786	1.506	3.626
-0.04201	1.85	1.762	1.506	3.634
-0.042	1.79	1.826	1.506	3.634
-0.04199	1.83	1.794	1.514	3.63
-0.04198	1.85	1.786	1.514	3.622
-0.04197	1.83	1.786	1.546	3.626
-0.04196	1.85	1.786	1.506	3.638
-0.04195	1.83	1.786	1.53	3.63
-0.04194	1.87	1.778	1.506	3.63
-0.04193	1.89	1.778	1.506	3.622
-0.04192	1.85	1.778	1.514	3.646
-0.04191	1.85	1.77	1.514	3.662
-0.0419	1.79	1.77	1.522	3.642
-0.04189	1.83	1.77	1.538	3.642
-0.04188	1.83	1.778	1.546	3.638
-0.04187	1.83	1.778	1.538	3.646
-0.04186	1.83	1.778	1.514	3.626
-0.04185	1.85	1.778	1.514	3.654
-0.04184	1.87	1.77	1.554	3.638
-0.04183	1.87	1.778	1.522	3.634
-0.04182	1.83	1.778	1.538	3.642
-0.04181	1.83	1.778	1.482	3.646
-0.0418	1.81	1.786	1.522	3.642
-0.04179	1.83	1.778	1.522	3.642
-0.04178	1.83	1.778	1.554	3.638
-0.04177	1.83	1.77	1.538	3.634
-0.04176	1.81	1.762	1.522	3.658
-0.04175	1.83	1.77	1.538	3.658
-0.04174	1.83	1.762	1.498	3.618
-0.04173	1.85	1.762	1.562	3.63
-0.04172	1.85	1.77	1.57	3.642
-0.04171	1.81	1.762	1.53	3.622
-0.0417	1.79	1.762	1.514	3.642
-0.04169	1.81	1.762	1.498	3.654
-0.04168	1.83	1.762	1.522	3.646
-0.04167	1.81	1.77	1.538	3.666
-0.04166	1.83	1.77	1.506	3.646
-0.04165	1.83	1.762	1.498	3.626
-0.04164	1.87	1.762	1.554	3.634
-0.04163	1.87	1.754	1.538	3.622
-0.04162	1.81	1.762	1.53	3.65
-0.04161	1.83	1.77	1.562	3.642
-0.0416	1.77	1.714	1.514	3.65
-0.04159	1.81	1.762	1.514	3.646
-0.04158	1.79	1.754	1.538	3.642
-0.04157	1.83	1.754	1.49	3.662
-0.04156	1.81	1.754	1.506	3.642
-0.04155	1.81	1.762	1.514	3.65
-0.04154	1.83	1.754	1.514	3.634
-0.04153	1.83	1.762	1.498	3.634
-0.04152	1.81	1.762	1.506	3.678
-0.04151	1.81	1.754	1.506	3.634
-0.0415	1.83	1.754	1.506	3.666
-0.04149	1.77	1.746	1.506	3.654
-0.04148	1.81	1.754	1.522	3.662
-0.04147	1.79	1.754	1.546	3.634
-0.04146	1.81	1.754	1.53	3.662
-0.04145	1.81	1.754	1.538	3.63
-0.04144	1.85	1.722	1.482	3.634
-0.04143	1.83	1.754	1.53	3.634
-0.04142	1.81	1.746	1.53	3.63
-0.04141	1.81	1.754	1.57	3.654
-0.0414	1.79	1.746	1.506	3.662
-0.04139	1.81	1.738	1.506	3.634
-0.04138	1.79	1.746	1.498	3.638
-0.04137	1.81	1.746	1.506	3.666
-0.04136	1.79	1.754	1.474	3.634
-0.04135	1.79	1.738	1.482	3.634
-0.04134	1.79	1.746	1.474	3.646
-0.04133	1.81	1.746	1.522	3.642
-0.04132	1.79	1.73	1.522	3.658
-0.04131	1.81	1.746	1.514	3.63
-0.0413	1.77	1.738	1.506	3.646
-0.04129	1.79	1.738	1.522	3.678
-0.04128	1.79	1.738	1.506	3.634
-0.04127	1.79	1.762	1.546	3.658
-0.04126	1.77	1.73	1.538	3.658
-0.04125	1.77	1.746	1.53	3.638
-0.04124	1.83	1.73	1.482	3.666
-0.04123	1.83	1.73	1.514	3.654
-0.04122	1.79	1.738	1.538	3.666
-0.04121	1.79	1.706	1.506	3.646
-0.0412	1.77	1.73	1.57	3.646
-0.04119	1.77	1.746	1.562	3.646
-0.04118	1.79	1.738	1.53	3.658
-0.04117	1.77	1.73	1.514	3.634
-0.04116	1.79	1.73	1.498	3.638
-0.04115	1.79	1.73	1.498	3.658
-0.04114	1.81	1.722	1.498	3.65
-0.04113	1.81	1.73	1.49	3.658
-0.04112	1.79	1.73	1.482	3.63
-0.04111	1.77	1.73	1.474	3.634
-0.0411	1.79	1.714	1.514	3.63
-0.04109	1.77	1.722	1.466	3.654
-0.04108	1.77	1.762	1.482	3.614
-0.04107	1.77	1.722	1.49	3.654
-0.04106	1.77	1.722	1.474	3.646
-0.04105	1.77	1.722	1.474	3.626
-0.04104	1.79	1.714	1.458	3.638
-0.04103	1.77	1.722	1.49	3.638
-0.04102	1.79	1.73	1.522	3.658
-0.04101	1.77	1.722	1.562	3.658
-0.041	1.77	1.722	1.474	3.686
-0.04099	1.77	1.722	1.474	3.642
-0.04098	1.77	1.73	1.506	3.654
-0.04097	1.77	1.722	1.506	3.626
-0.04096	1.77	1.714	1.53	3.634
-0.04095	1.77	1.746	1.498	3.646
-0.04094	1.81	1.73	1.514	3.63
-0.04093	1.77	1.714	1.49	3.638
-0.04092	1.77	1.714	1.49	3.63
-0.04091	1.75	1.714	1.514	3.666
-0.0409	1.75	1.706	1.498	3.654
-0.04089	1.75	1.706	1.522	3.646
-0.04088	1.77	1.706	1.522	3.646
-0.04087	1.75	1.714	1.506	3.642
-0.04086	1.77	1.706	1.49	3.634
-0.04085	1.75	1.706	1.49	3.642
-0.04084	1.75	1.706	1.506	3.666
-0.04083	1.79	1.714	1.514	3.658
-0.04082	1.75	1.722	1.522	3.646
-0.04081	1.77	1.698	1.53	3.646
-0.0408	1.75	1.706	1.554	3.646
-0.04079	1.77	1.714	1.554	3.658
-0.04078	1.75	1.706	1.514	3.662
-0.04077	1.75	1.706	1.482	3.646
-0.04076	1.77	1.706	1.53	3.642
-0.04075	1.75	1.674	1.554	3.634
-0.04074	1.77	1.706	1.546	3.646
-0.04073	1.75	1.706	1.53	3.658
-0.04072	1.75	1.698	1.53	3.658
-0.04071	1.75	1.706	1.538	3.642
-0.0407	1.77	1.706	1.514	3.642
-0.04069	1.75	1.698	1.522	3.638
-0.04068	1.75	1.69	1.522	3.65
-0.04067	1.75	1.69	1.554	3.646
-0.04066	1.75	1.69	1.546	3.646
-0.04065	1.75	1.698	1.546	3.638
-0.04064	1.77	1.698	1.498	3.65
-0.04063	1.75	1.698	1.53	3.658
-0.04062	1.75	1.69	1.522	3.642
-0.04061	1.73	1.698	1.538	3.658
-0.0406	1.75	1.698	1.538	3.646
-0.04059	1.73	1.69	1.538	3.654
-0.04058	1.75	1.69	1.514	3.626
-0.04057	1.73	1.698	1.53	3.642
-0.04056	1.75	1.746	1.522	3.678
-0.04055	1.75	1.69	1.546	3.65
-0.04054	1.75	1.69	1.546	3.662
-0.04053	1.75	1.69	1.546	3.638
-0.04052	1.73	1.698	1.546	3.658
-0.04051	1.73	1.69	1.506	3.67
-0.0405	1.71	1.682	1.506	3.654
-0.04049	1.73	1.69	1.522	3.642
-0.04048	1.73	1.698	1.53	3.626
-0.04047	1.75	1.674	1.53	3.646
-0.04046	1.73	1.666	1.538	3.634
-0.04045	1.75	1.69	1.538	3.67
-0.04044	1.73	1.69	1.498	3.646
-0.04043	1.75	1.69	1.53	3.658
-0.04042	1.73	1.69	1.522	3.654
-0.04041	1.73	1.674	1.53	3.65
-0.0404	1.73	1.674	1.514	3.642
-0.04039	1.73	1.674	1.514	3.65
-0.04038	1.73	1.682	1.49	3.646
-0.04037	1.71	1.674	1.506	3.65
-0.04036	1.73	1.69	1.498	3.658
-0.04035	1.73	1.682	1.506	3.642
-0.04034	1.73	1.674	1.514	3.646
-0.04033	1.71	1.674	1.506	3.646
-0.04032	1.73	1.682	1.506	3.654
-0.04031	1.71	1.674	1.466	3.646
-0.0403	1.71	1.674	1.522	3.634
-0.04029	1.71	1.666	1.482	3.642
-0.04028	1.71	1.666	1.466	3.654
-0.04027	1.71	1.666	1.49	3.626
-0.04026	1.69	1.674	1.474	3.65
-0.04025	1.71	1.674	1.482	3.642
-0.04024	1.73	1.666	1.514	3.682
-0.04023	1.73	1.65	1.538	3.618
-0.04022	1.71	1.666	1.506	3.654
-0.04021	1.69	1.65	1.482	3.666
-0.0402	1.69	1.658	1.514	3.67
-0.04019	1.69	1.674	1.498	3.638
-0.04018	1.71	1.674	1.49	3.662
-0.04017	1.71	1.674	1.458	3.646
-0.04016	1.71	1.666	1.498	3.634
-0.04015	1.71	1.666	1.522	3.634
-0.04014	1.71	1.674	1.506	3.63
-0.04013	1.71	1.666	1.49	3.666
-0.04012	1.71	1.658	1.49	3.65
-0.04011	1.69	1.658	1.538	3.638
-0.0401	1.71	1.658	1.474	3.654
-0.04009	1.69	1.658	1.474	3.642
-0.04008	1.71	1.658	1.506	3.646
-0.04007	1.71	1.666	1.522	3.658
-0.04006	1.69	1.658	1.538	3.666
-0.04005	1.71	1.658	1.53	3.646
-0.04004	1.71	1.666	1.522	3.662
-0.04003	1.71	1.65	1.53	3.69
-0.04002	1.69	1.658	1.514	3.65
-0.04001	1.69	1.65	1.538	3.678
-0.04	1.71	1.65	1.522	3.626
-0.03999	1.69	1.658	1.522	3.674
-0.03998	1.71	1.658	1.506	3.646
-0.03997	1.67	1.65	1.498	3.646
-0.03996	1.67	1.65	1.506	3.658
-0.03995	1.69	1.65	1.522	3.654
-0.03994	1.69	1.658	1.53	3.666
-0.03993	1.67	1.658	1.514	3.654
-0.03992	1.67	1.65	1.522	3.646
-0.03991	1.69	1.65	1.538	3.642
-0.0399	1.71	1.65	1.514	3.662
-0.03989	1.67	1.65	1.514	3.654
-0.03988	1.69	1.65	1.53	3.646
-0.03987	1.69	1.642	1.522	3.646
-0.03986	1.67	1.658	1.53	3.654
-0.03985	1.67	1.674	1.53	3.642
-0.03984	1.69	1.642	1.522	3.646
-0.03983	1.69	1.65	1.546	3.658
-0.03982	1.67	1.642	1.522	3.658
-0.03981	1.67	1.642	1.538	3.634
-0.0398	1.69	1.642	1.522	3.646
-0.03979	1.67	1.65	1.514	3.69
-0.03978	1.67	1.65	1.506	3.662
-0.03977	1.65	1.642	1.506	3.654
-0.03976	1.67	1.65	1.514	3.678
-0.03975	1.67	1.658	1.482	3.662
-0.03974	1.69	1.642	1.474	3.642
-0.03973	1.67	1.642	1.466	3.634
-0.03972	1.69	1.642	1.482	3.634
-0.03971	1.67	1.642	1.442	3.646
-0.0397	1.67	1.626	1.482	3.642
-0.03969	1.65	1.634	1.506	3.646
-0.03968	1.67	1.634	1.506	3.642
-0.03967	1.67	1.634	1.514	3.63
-0.03966	1.67	1.634	1.546	3.654
-0.03965	1.65	1.634	1.538	3.658
-0.03964	1.67	1.642	1.522	3.634
-0.03963	1.67	1.642	1.49	3.654
-0.03962	1.69	1.642	1.546	3.642
-0.03961	1.67	1.642	1.538	3.654
-0.0396	1.69	1.642	1.546	3.65
-0.03959	1.65	1.634	1.554	3.63
-0.03958	1.69	1.634	1.53	3.658
-0.03957	1.67	1.634	1.546	3.674
-0.03956	1.65	1.634	1.546	3.654
-0.03955	1.67	1.642	1.546	3.646
-0.03954	1.65	1.634	1.562	3.642
-0.03953	1.67	1.626	1.562	3.67
-0.03952	1.67	1.626	1.562	3.646
-0.03951	1.65	1.658	1.57	3.634
-0.0395	1.69	1.634	1.562	3.666
-0.03949	1.67	1.634	1.554	3.626
-0.03948	1.65	1.626	1.578	3.642
-0.03947	1.65	1.626	1.562	3.642
-0.03946	1.65	1.626	1.554	3.654
-0.03945	1.65	1.618	1.554	3.638
-0.03944	1.65	1.586	1.57	3.662
-0.03943	1.65	1.634	1.578	3.646
-0.03942	1.65	1.634	1.578	3.654
-0.03941	1.63	1.634	1.562	3.638
-0.0394	1.69	1.626	1.562	3.646
-0.03939	1.65	1.618	1.562	3.654
-0.03938	1.65	1.61	1.546	3.634
-0.03937	1.63	1.626	1.53	3.666
-0.03936	1.65	1.626	1.538	3.654
-0.03935	1.65	1.618	1.53	3.67
-0.03934	1.65	1.618	1.506	3.654
-0.03933	1.65	1.618	1.53	3.65
-0.03932	1.63	1.634	1.522	3.63
-0.03931	1.65	1.618	1.514	3.654
-0.0393	1.69	1.626	1.522	3.642
-0.03929	1.65	1.642	1.514	3.646
-0.03928	1.65	1.618	1.506	3.658
-0.03927	1.63	1.602	1.49	3.646
-0.03926	1.63	1.594	1.418	3.646
-0.03925	1.63	1.618	1.426	3.654
-0.03924	1.63	1.602	1.466	3.658
-0.03923	1.63	1.602	1.482	3.646
-0.03922	1.63	1.618	1.506	3.646
-0.03921	1.63	1.618	1.53	3.682
-0.0392	1.69	1.602	1.474	3.65
-0.03919	1.63	1.618	1.474	3.678
-0.03918	1.63	1.626	1.482	3.666
-0.03917	1.63	1.602	1.514	3.662
-0.03916	1.63	1.594	1.506	3.65
-0.03915	1.63	1.618	1.522	3.682
-0.03914	1.63	1.61	1.514	3.678
-0.03913	1.65	1.618	1.522	3.642
-0.03912	1.63	1.61	1.522	3.642
-0.03911	1.63	1.602	1.538	3.67
-0.0391	1.67	1.61	1.53	3.662
-0.03909	1.63	1.61	1.554	3.654
-0.03908	1.63	1.61	1.522	3.618
-0.03907	1.61	1.642	1.554	3.638
-0.03906	1.61	1.626	1.562	3.666
-0.03905	1.63	1.594	1.57	3.658
-0.03904	1.61	1.594	1.522	3.654
-0.03903	1.63	1.594	1.554	3.642
-0.03902	1.63	1.61	1.562	3.654
-0.03901	1.63	1.61	1.562	3.638
-0.039	1.67	1.602	1.578	3.666
-0.03899	1.63	1.634	1.578	3.658
-0.03898	1.63	1.602	1.546	3.638
-0.03897	1.59	1.634	1.562	3.634
-0.03896	1.53	1.594	1.562	3.658
-0.03895	1.63	1.602	1.57	3.638
-0.03894	1.63	1.61	1.57	3.65
-0.03893	1.61	1.586	1.538	3.65
-0.03892	1.63	1.602	1.53	3.658
-0.03891	1.61	1.594	1.546	3.642
-0.0389	1.65	1.594	1.506	3.654
-0.03889	1.61	1.594	1.522	3.638
-0.03888	1.63	1.586	1.53	3.658
-0.03887	1.55	1.594	1.522	3.646
-0.03886	1.47	1.578	1.514	3.646
-0.03885	1.63	1.586	1.522	3.658
-0.03884	1.61	1.602	1.546	3.678
-0.03883	1.61	1.578	1.57	3.638
-0.03882	1.61	1.586	1.546	3.634
-0.03881	1.61	1.586	1.546	3.658
-0.0388	1.65	1.578	1.53	3.666
-0.03879	1.63	1.602	1.53	3.65
-0.03878	1.61	1.578	1.53	3.65
-0.03877	1.53	1.594	1.522	3.642
-0.03876	1.47	1.562	1.514	3.654
-0.03875	1.63	1.578	1.538	3.662
-0.03874	1.61	1.594	1.562	3.642
-0.03873	1.61	1.578	1.506	3.65
-0.03872	1.61	1.578	1.498	3.658
-0.03871	1.61	1.57	1.506	3.634
-0.0387	1.63	1.57	1.522	3.65
-0.03869	1.59	1.586	1.49	3.654
-0.03868	1.59	1.586	1.538	3.654
-0.03867	1.47	1.57	1.514	3.658
-0.03866	1.47	1.578	1.538	3.666
-0.03865	1.59	1.578	1.53	3.674
-0.03864	1.59	1.586	1.554	3.642
-0.03863	1.59	1.562	1.522	3.654
-0.03862	1.59	1.562	1.554	3.646
-0.03861	1.61	1.578	1.546	3.65
-0.0386	1.65	1.57	1.562	3.654
-0.03859	1.59	1.586	1.562	3.674
-0.03858	1.59	1.578	1.562	3.662
-0.03857	1.45	1.594	1.546	3.65
-0.03856	1.45	1.578	1.546	3.662
-0.03855	1.57	1.562	1.53	3.65
-0.03854	1.59	1.562	1.53	3.67
-0.03853	1.59	1.578	1.546	3.646
-0.03852	1.59	1.57	1.554	3.646
-0.03851	1.57	1.562	1.53	3.67
-0.0385	1.63	1.57	1.546	3.674
-0.03849	1.59	1.562	1.546	3.646
-0.03848	1.59	1.57	1.562	3.646
-0.03847	1.47	1.562	1.562	3.654
-0.03846	1.47	1.474	1.57	3.646
-0.03845	1.59	1.554	1.562	3.662
-0.03844	1.59	1.546	1.602	3.654
-0.03843	1.59	1.562	1.562	3.65
-0.03842	1.59	1.57	1.586	3.678
-0.03841	1.61	1.57	1.57	3.67
-0.0384	1.65	1.562	1.57	3.67
-0.03839	1.59	1.562	1.57	3.666
-0.03838	1.59	1.554	1.578	3.658
-0.03837	1.47	1.554	1.57	3.646
-0.03836	1.47	1.554	1.554	3.654
-0.03835	1.57	1.554	1.562	3.634
-0.03834	1.59	1.554	1.522	3.666
-0.03833	1.57	1.562	1.514	3.654
-0.03832	1.57	1.554	1.514	3.67
-0.03831	1.57	1.562	1.522	3.614
-0.0383	1.59	1.554	1.514	3.642
-0.03829	1.59	1.554	1.522	3.666
-0.03828	1.57	1.562	1.546	3.642
-0.03827	1.45	1.538	1.538	3.638
-0.03826	1.47	1.546	1.506	3.674
-0.03825	1.57	1.562	1.506	3.63
-0.03824	1.57	1.554	1.506	3.646
-0.03823	1.57	1.546	1.482	3.65
-0.03822	1.57	1.546	1.506	3.642
-0.03821	1.55	1.538	1.474	3.638
-0.0382	1.61	1.554	1.514	3.65
-0.03819	1.55	1.538	1.506	3.642
-0.03818	1.59	1.538	1.546	3.634
-0.03817	1.47	1.538	1.514	3.634
-0.03816	1.47	1.538	1.506	3.646
-0.03815	1.57	1.546	1.506	3.654
-0.03814	1.55	1.546	1.506	3.646
-0.03813	1.57	1.562	1.53	3.638
-0.03812	1.57	1.546	1.53	3.662
-0.03811	1.55	1.546	1.53	3.638
-0.0381	1.59	1.546	1.522	3.63
-0.03809	1.55	1.546	1.514	3.646
-0.03808	1.55	1.538	1.538	3.634
-0.03807	1.47	1.538	1.538	3.65
-0.03806	1.47	1.538	1.522	3.626
-0.03805	1.55	1.53	1.522	3.646
-0.03804	1.57	1.538	1.522	3.67
-0.03803	1.55	1.538	1.562	3.634
-0.03802	1.57	1.546	1.538	3.642
-0.03801	1.55	1.53	1.57	3.662
-0.038	1.61	1.53	1.562	3.662
-0.03799	1.55	1.53	1.546	3.63
-0.03798	1.55	1.53	1.586	3.646
-0.03797	1.49	1.53	1.546	3.658
-0.03796	1.47	1.53	1.554	3.642
-0.03795	1.55	1.522	1.562	3.662
-0.03794	1.55	1.53	1.538	3.626
-0.03793	1.53	1.53	1.57	3.646
-0.03792	1.55	1.522	1.57	3.65
-0.03791	1.53	1.53	1.562	3.662
-0.0379	1.59	1.53	1.562	3.658
-0.03789	1.53	1.522	1.546	3.642
-0.03788	1.55	1.522	1.57	3.65
-0.03787	1.49	1.546	1.562	3.642
-0.03786	1.47	1.538	1.562	3.646
-0.03785	1.53	1.53	1.554	3.646
-0.03784	1.53	1.506	1.586	3.662
-0.03783	1.51	1.522	1.578	3.642
-0.03782	1.55	1.522	1.554	3.67
-0.03781	1.53	1.522	1.554	3.678
-0.0378	1.57	1.546	1.554	3.642
-0.03779	1.55	1.522	1.562	3.65
-0.03778	1.51	1.522	1.546	3.65
-0.03777	1.49	1.522	1.562	3.634
-0.03776	1.47	1.522	1.546	3.654
-0.03775	1.53	1.522	1.554	3.65
-0.03774	1.53	1.514	1.562	3.634
-0.03773	1.51	1.522	1.538	3.646
-0.03772	1.53	1.514	1.546	3.65
-0.03771	1.53	1.522	1.53	3.654
-0.0377	1.55	1.514	1.538	3.638
-0.03769	1.53	1.522	1.506	3.642
-0.03768	1.51	1.522	1.506	3.654
-0.03767	1.47	1.514	1.49	3.646
-0.03766	1.45	1.506	1.498	3.638
-0.03765	1.53	1.514	1.506	3.666
-0.03764	1.53	1.514	1.49	3.654
-0.03763	1.49	1.506	1.522	3.646
-0.03762	1.53	1.506	1.506	3.634
-0.03761	1.51	1.53	1.53	3.642
-0.0376	1.57	1.498	1.554	3.646
-0.03759	1.53	1.498	1.546	3.642
-0.03758	1.53	1.506	1.514	3.65
-0.03757	1.49	1.514	1.538	3.658
-0.03756	1.47	1.514	1.53	3.642
-0.03755	1.51	1.514	1.514	3.626
-0.03754	1.51	1.49	1.522	3.674
-0.03753	1.51	1.498	1.53	3.622
-0.03752	1.53	1.498	1.522	3.65
-0.03751	1.51	1.506	1.538	3.63
-0.0375	1.53	1.506	1.546	3.634
-0.03749	1.53	1.506	1.578	3.622
-0.03748	1.51	1.498	1.562	3.638
-0.03747	1.49	1.498	1.562	3.642
-0.03746	1.49	1.482	1.57	3.634
-0.03745	1.51	1.498	1.562	3.642
-0.03744	1.49	1.514	1.61	3.618
-0.03743	1.49	1.49	1.586	3.634
-0.03742	1.51	1.506	1.602	3.642
-0.03741	1.49	1.53	1.626	3.646
-0.0374	1.55	1.498	1.626	3.626
-0.03739	1.49	1.49	1.634	3.634
-0.03738	1.51	1.498	1.61	3.646
-0.03737	1.47	1.498	1.602	3.662
-0.03736	1.51	1.49	1.602	3.61
-0.03735	1.51	1.498	1.578	3.65
-0.03734	1.49	1.482	1.57	3.65
-0.03733	1.49	1.498	1.554	3.622
-0.03732	1.51	1.498	1.57	3.646
-0.03731	1.49	1.49	1.602	3.622
-0.0373	1.53	1.49	1.562	3.654
-0.03729	1.49	1.498	1.586	3.638
-0.03728	1.49	1.482	1.522	3.666
-0.03727	1.49	1.498	1.538	3.642
-0.03726	1.49	1.474	1.538	3.646
-0.03725	1.49	1.474	1.538	3.642
-0.03724	1.47	1.49	1.578	3.618
-0.03723	1.47	1.482	1.514	3.638
-0.03722	1.49	1.49	1.538	3.65
-0.03721	1.47	1.474	1.546	3.618
-0.0372	1.53	1.482	1.538	3.646
-0.03719	1.51	1.482	1.546	3.646
-0.03718	1.49	1.482	1.53	3.618
-0.03717	1.49	1.482	1.522	3.666
-0.03716	1.47	1.482	1.546	3.634
-0.03715	1.49	1.49	1.506	3.634
-0.03714	1.47	1.474	1.506	3.63
-0.03713	1.47	1.474	1.522	3.642
-0.03712	1.47	1.474	1.514	3.654
-0.03711	1.47	1.466	1.49	3.642
-0.0371	1.51	1.482	1.498	3.654
-0.03709	1.49	1.474	1.53	3.65
-0.03708	1.49	1.474	1.498	3.614
-0.03707	1.47	1.49	1.538	3.63
-0.03706	1.49	1.474	1.498	3.658
-0.03705	1.47	1.474	1.506	3.638
-0.03704	1.45	1.474	1.57	3.642
-0.03703	1.47	1.466	1.554	3.63
-0.03702	1.47	1.466	1.57	3.646
-0.03701	1.47	1.474	1.554	3.634
-0.037	1.51	1.474	1.562	3.63
-0.03699	1.49	1.474	1.562	3.642
-0.03698	1.49	1.466	1.578	3.634
-0.03697	1.49	1.474	1.578	3.646
-0.03696	1.49	1.466	1.626	3.638
-0.03695	1.47	1.458	1.57	3.646
-0.03694	1.47	1.466	1.554	3.65
-0.03693	1.47	1.458	1.562	3.654
-0.03692	1.47	1.458	1.562	3.65
-0.03691	1.49	1.458	1.594	3.658
-0.0369	1.47	1.466	1.578	3.646
-0.03689	1.47	1.442	1.578	3.63
-0.03688	1.45	1.458	1.562	3.63
-0.03687	1.45	1.434	1.586	3.646
-0.03686	1.49	1.466	1.57	3.634
-0.03685	1.47	1.458	1.578	3.654
-0.03684	1.45	1.458	1.562	3.63
-0.03683	1.47	1.458	1.562	3.662
-0.03682	1.43	1.458	1.546	3.638
-0.03681	1.47	1.458	1.554	3.634
-0.0368	1.49	1.45	1.538	3.622
-0.03679	1.45	1.458	1.538	3.634
-0.03678	1.45	1.458	1.562	3.61
-0.03677	1.47	1.458	1.578	3.622
-0.03676	1.47	1.45	1.562	3.626
-0.03675	1.45	1.458	1.546	3.622
-0.03674	1.43	1.458	1.53	3.638
-0.03673	1.45	1.45	1.538	3.626
-0.03672	1.45	1.45	1.538	3.642
-0.03671	1.43	1.45	1.538	3.654
-0.0367	1.45	1.442	1.538	3.618
-0.03669	1.45	1.458	1.562	3.622
-0.03668	1.45	1.442	1.538	3.634
-0.03667	1.47	1.442	1.522	3.626
-0.03666	1.47	1.45	1.546	3.634
-0.03665	1.43	1.442	1.554	3.654
-0.03664	1.43	1.442	1.522	3.622
-0.03663	1.43	1.434	1.53	3.654
-0.03662	1.45	1.434	1.514	3.634
-0.03661	1.47	1.442	1.546	3.622
-0.0366	1.47	1.434	1.522	3.642
-0.03659	1.43	1.434	1.53	3.642
-0.03658	1.43	1.442	1.546	3.63
-0.03657	1.43	1.442	1.562	3.638
-0.03656	1.47	1.442	1.562	3.634
-0.03655	1.43	1.434	1.546	3.63
-0.03654	1.43	1.442	1.538	3.642
-0.03653	1.45	1.434	1.538	3.614
-0.03652	1.43	1.434	1.554	3.642
-0.03651	1.41	1.434	1.546	3.61
-0.0365	1.43	1.434	1.546	3.622
-0.03649	1.43	1.442	1.57	3.634
-0.03648	1.43	1.442	1.562	3.65
-0.03647	1.45	1.434	1.578	3.606
-0.03646	1.43	1.426	1.578	3.646
-0.03645	1.43	1.426	1.578	3.63
-0.03644	1.43	1.434	1.57	3.654
-0.03643	1.43	1.426	1.562	3.594
-0.03642	1.43	1.426	1.57	3.634
-0.03641	1.43	1.434	1.61	3.614
-0.0364	1.45	1.434	1.61	3.634
-0.03639	1.43	1.426	1.602	3.638
-0.03638	1.43	1.434	1.618	3.634
-0.03637	1.43	1.418	1.594	3.634
-0.03636	1.45	1.418	1.602	3.638
-0.03635	1.41	1.418	1.57	3.606
-0.03634	1.43	1.434	1.586	3.634
-0.03633	1.39	1.418	1.546	3.634
-0.03632	1.41	1.426	1.562	3.646
-0.03631	1.45	1.41	1.57	3.634
-0.0363	1.43	1.426	1.554	3.614
-0.03629	1.43	1.418	1.546	3.622
-0.03628	1.39	1.426	1.562	3.638
-0.03627	1.43	1.426	1.554	3.614
-0.03626	1.43	1.418	1.514	3.63
-0.03625	1.39	1.41	1.506	3.63
-0.03624	1.39	1.418	1.514	3.614
-0.03623	1.43	1.41	1.546	3.658
-0.03622	1.39	1.418	1.538	3.622
-0.03621	1.39	1.41	1.562	3.606
-0.0362	1.41	1.418	1.554	3.626
-0.03619	1.41	1.418	1.562	3.622
-0.03618	1.41	1.418	1.546	3.638
-0.03617	1.43	1.41	1.578	3.61
-0.03616	1.43	1.418	1.57	3.618
-0.03615	1.39	1.41	1.546	3.634
-0.03614	1.41	1.41	1.586	3.626
-0.03613	1.41	1.41	1.57	3.606
-0.03612	1.39	1.41	1.562	3.646
-0.03611	1.41	1.402	1.594	3.63
-0.0361	1.43	1.402	1.578	3.65
-0.03609	1.39	1.41	1.546	3.642
-0.03608	1.39	1.41	1.546	3.606
-0.03607	1.41	1.41	1.53	3.614
-0.03606	1.39	1.402	1.514	3.642
-0.03605	1.41	1.41	1.514	3.606
-0.03604	1.39	1.394	1.546	3.602
-0.03603	1.39	1.402	1.57	3.614
-0.03602	1.39	1.418	1.562	3.642
-0.03601	1.41	1.386	1.554	3.63
-0.036	1.41	1.402	1.594	3.614
-0.03599	1.41	1.394	1.586	3.618
-0.03598	1.39	1.394	1.578	3.61
-0.03597	1.41	1.402	1.602	3.618
-0.03596	1.43	1.402	1.594	3.634
-0.03595	1.37	1.394	1.578	3.626
-0.03594	1.37	1.394	1.594	3.61
-0.03593	1.39	1.402	1.594	3.622
-0.03592	1.39	1.394	1.586	3.622
-0.03591	1.39	1.402	1.562	3.602
-0.0359	1.39	1.386	1.57	3.622
-0.03589	1.37	1.402	1.562	3.614
-0.03588	1.37	1.394	1.57	3.622
-0.03587	1.39	1.394	1.538	3.606
-0.03586	1.41	1.394	1.562	3.602
-0.03585	1.37	1.386	1.562	3.642
-0.03584	1.37	1.394	1.546	3.63
-0.03583	1.37	1.394	1.562	3.63
-0.03582	1.37	1.378	1.578	3.606
-0.03581	1.37	1.394	1.538	3.618
-0.0358	1.39	1.394	1.57	3.622
-0.03579	1.37	1.394	1.57	3.61
-0.03578	1.39	1.394	1.538	3.594
-0.03577	1.39	1.386	1.57	3.622
-0.03576	1.43	1.378	1.562	3.626
-0.03575	1.37	1.394	1.578	3.594
-0.03574	1.37	1.378	1.546	3.606
-0.03573	1.37	1.394	1.578	3.618
-0.03572	1.35	1.386	1.57	3.666
-0.03571	1.35	1.394	1.57	3.63
-0.0357	1.37	1.386	1.514	3.618
-0.03569	1.37	1.386	1.554	3.582
-0.03568	1.35	1.378	1.562	3.63
-0.03567	1.41	1.386	1.65	3.61
-0.03566	1.41	1.394	1.562	3.614
-0.03565	1.37	1.378	1.554	3.622
-0.03564	1.37	1.378	1.57	3.626
-0.03563	1.35	1.394	1.594	3.626
-0.03562	1.37	1.378	1.578	3.61
-0.03561	1.35	1.378	1.578	3.614
-0.0356	1.37	1.378	1.546	3.61
-0.03559	1.35	1.386	1.554	3.614
-0.03558	1.37	1.386	1.57	3.622
-0.03557	1.39	1.37	1.554	3.622
-0.03556	1.41	1.394	1.546	3.618
-0.03555	1.35	1.378	1.53	3.614
-0.03554	1.35	1.37	1.522	3.602
-0.03553	1.33	1.362	1.53	3.598
-0.03552	1.35	1.378	1.53	3.614
-0.03551	1.33	1.37	1.546	3.622
-0.0355	1.35	1.37	1.53	3.618
-0.03549	1.33	1.37	1.498	3.63
-0.03548	1.33	1.362	1.514	3.63
-0.03547	1.39	1.362	1.522	3.602
-0.03546	1.37	1.362	1.554	3.61
-0.03545	1.35	1.37	1.546	3.61
-0.03544	1.33	1.37	1.562	3.59
-0.03543	1.35	1.346	1.498	3.59
-0.03542	1.35	1.362	1.546	3.61
-0.03541	1.35	1.37	1.586	3.602
-0.0354	1.35	1.37	1.586	3.61
-0.03539	1.35	1.37	1.594	3.606
-0.03538	1.35	1.37	1.546	3.618
-0.03537	1.41	1.362	1.57	3.594
-0.03536	1.39	1.37	1.57	3.634
-0.03535	1.33	1.37	1.57	3.63
-0.03534	1.33	1.37	1.586	3.61
-0.03533	1.33	1.362	1.57	3.622
-0.03532	1.33	1.362	1.578	3.598
-0.03531	1.33	1.354	1.57	3.622
-0.0353	1.33	1.362	1.57	3.622
-0.03529	1.33	1.362	1.562	3.614
-0.03528	1.33	1.354	1.57	3.61
-0.03527	1.37	1.37	1.586	3.606
-0.03526	1.39	1.37	1.594	3.626
-0.03525	1.33	1.362	1.586	3.602
-0.03524	1.33	1.362	1.594	3.618
-0.03523	1.31	1.394	1.618	3.614
-0.03522	1.33	1.362	1.602	3.598
-0.03521	1.33	1.362	1.61	3.622
-0.0352	1.33	1.354	1.61	3.602
-0.03519	1.33	1.354	1.618	3.59
-0.03518	1.33	1.346	1.594	3.594
-0.03517	1.37	1.354	1.61	3.614
-0.03516	1.37	1.37	1.578	3.606
-0.03515	1.31	1.346	1.594	3.602
-0.03514	1.33	1.362	1.586	3.614
-0.03513	1.27	1.378	1.554	3.618
-0.03512	1.33	1.346	1.554	3.59
-0.03511	1.31	1.346	1.594	3.602
-0.0351	1.31	1.346	1.586	3.614
-0.03509	1.31	1.346	1.538	3.606
-0.03508	1.29	1.346	1.562	3.594
-0.03507	1.35	1.362	1.594	3.602
-0.03506	1.35	1.33	1.57	3.614
-0.03505	1.31	1.338	1.57	3.59
-0.03504	1.31	1.338	1.562	3.626
-0.03503	1.21	1.338	1.562	3.598
-0.03502	1.29	1.338	1.554	3.602
-0.03501	1.33	1.346	1.546	3.598
-0.035	1.31	1.338	1.562	3.61
-0.03499	1.29	1.346	1.554	3.606
-0.03498	1.31	1.346	1.538	3.618
-0.03497	1.37	1.322	1.57	3.594
-0.03496	1.35	1.322	1.602	3.598
-0.03495	1.27	1.346	1.586	3.606
-0.03494	1.31	1.338	1.538	3.618
-0.03493	1.21	1.322	1.538	3.614
-0.03492	1.31	1.33	1.546	3.598
-0.03491	1.31	1.338	1.57	3.578
-0.0349	1.31	1.338	1.57	3.622
-0.03489	1.29	1.33	1.602	3.63
-0.03488	1.29	1.33	1.586	3.594
-0.03487	1.33	1.322	1.578	3.614
-0.03486	1.35	1.33	1.554	3.606
-0.03485	1.31	1.338	1.562	3.59
-0.03484	1.29	1.33	1.57	3.578
-0.03483	1.17	1.33	1.594	3.582
-0.03482	1.31	1.33	1.61	3.606
-0.03481	1.27	1.322	1.578	3.594
-0.0348	1.31	1.33	1.586	3.61
-0.03479	1.31	1.322	1.594	3.59
-0.03478	1.31	1.33	1.594	3.594
-0.03477	1.33	1.306	1.61	3.586
-0.03476	1.33	1.338	1.594	3.598
-0.03475	1.31	1.322	1.578	3.578
-0.03474	1.29	1.322	1.562	3.594
-0.03473	1.17	1.306	1.554	3.586
-0.03472	1.29	1.322	1.57	3.594
-0.03471	1.31	1.322	1.586	3.614
-0.0347	1.31	1.314	1.594	3.622
-0.03469	1.29	1.322	1.586	3.598
-0.03468	1.29	1.314	1.538	3.57
-0.03467	1.33	1.314	1.562	3.59
-0.03466	1.33	1.306	1.554	3.586
-0.03465	1.27	1.314	1.554	3.59
-0.03464	1.27	1.314	1.562	3.598
-0.03463	1.25	1.314	1.554	3.574
-0.03462	1.29	1.314	1.538	3.606
-0.03461	1.29	1.314	1.514	3.618
-0.0346	1.27	1.314	1.53	3.59
-0.03459	1.29	1.314	1.53	3.602
-0.03458	1.29	1.338	1.514	3.598
-0.03457	1.33	1.314	1.522	3.606
-0.03456	1.33	1.314	1.554	3.586
-0.03455	1.27	1.306	1.594	3.59
-0.03454	1.25	1.306	1.53	3.59
-0.03453	1.17	1.306	1.53	3.614
-0.03452	1.27	1.306	1.53	3.598
-0.03451	1.27	1.298	1.538	3.582
-0.0345	1.27	1.306	1.554	3.586
-0.03449	1.27	1.298	1.546	3.602
-0.03448	1.25	1.306	1.562	3.614
-0.03447	1.29	1.306	1.546	3.574
-0.03446	1.31	1.314	1.53	3.59
-0.03445	1.25	1.298	1.538	3.586
-0.03444	1.27	1.274	1.562	3.614
-0.03443	1.17	1.298	1.546	3.598
-0.03442	1.27	1.306	1.546	3.594
-0.03441	1.25	1.306	1.562	3.602
-0.0344	1.25	1.298	1.562	3.586
-0.03439	1.25	1.298	1.554	3.602
-0.03438	1.27	1.298	1.57	3.59
-0.03437	1.31	1.29	1.602	3.606
-0.03436	1.33	1.29	1.61	3.594
-0.03435	1.25	1.298	1.618	3.586
-0.03434	1.25	1.29	1.618	3.578
-0.03433	1.19	1.29	1.602	3.586
-0.03432	1.25	1.306	1.602	3.586
-0.03431	1.25	1.298	1.546	3.602
-0.0343	1.25	1.29	1.602	3.594
-0.03429	1.27	1.29	1.594	3.614
-0.03428	1.27	1.29	1.554	3.578
-0.03427	1.31	1.282	1.594	3.606
-0.03426	1.31	1.298	1.562	3.602
-0.03425	1.25	1.298	1.578	3.594
-0.03424	1.27	1.29	1.578	3.57
-0.03423	1.19	1.29	1.562	3.606
-0.03422	1.25	1.298	1.554	3.594
-0.03421	1.25	1.29	1.538	3.614
-0.0342	1.23	1.282	1.554	3.602
-0.03419	1.23	1.282	1.554	3.574
-0.03418	1.25	1.29	1.554	3.578
-0.03417	1.27	1.298	1.586	3.582
-0.03416	1.27	1.29	1.578	3.59
-0.03415	1.25	1.282	1.578	3.602
-0.03414	1.25	1.282	1.562	3.59
-0.03413	1.19	1.266	1.57	3.594
-0.03412	1.25	1.274	1.586	3.59
-0.03411	1.23	1.29	1.57	3.622
-0.0341	1.21	1.282	1.578	3.566
-0.03409	1.23	1.29	1.586	3.578
-0.03408	1.23	1.282	1.57	3.578
-0.03407	1.27	1.274	1.554	3.578
-0.03406	1.27	1.274	1.578	3.582
-0.03405	1.23	1.266	1.57	3.582
-0.03404	1.23	1.274	1.53	3.586
-0.03403	1.17	1.282	1.53	3.59
-0.03402	1.23	1.274	1.522	3.59
-0.03401	1.25	1.282	1.53	3.566
-0.034	1.23	1.266	1.554	3.578
-0.03399	1.23	1.282	1.538	3.602
-0.03398	1.21	1.274	1.57	3.59
-0.03397	1.25	1.266	1.57	3.582
-0.03396	1.27	1.258	1.578	3.574
-0.03395	1.21	1.274	1.562	3.59
-0.03394	1.25	1.274	1.554	3.574
-0.03393	1.19	1.274	1.562	3.574
-0.03392	1.23	1.266	1.554	3.574
-0.03391	1.21	1.258	1.57	3.606
-0.0339	1.21	1.266	1.546	3.57
-0.03389	1.23	1.266	1.578	3.566
-0.03388	1.21	1.258	1.602	3.554
-0.03387	1.25	1.258	1.546	3.574
-0.03386	1.29	1.266	1.554	3.582
-0.03385	1.19	1.266	1.554	3.578
-0.03384	1.21	1.266	1.578	3.582
-0.03383	1.17	1.266	1.57	3.602
-0.03382	1.23	1.266	1.57	3.574
-0.03381	1.21	1.266	1.586	3.582
-0.0338	1.21	1.258	1.618	3.57
-0.03379	1.23	1.266	1.618	3.566
-0.03378	1.23	1.258	1.618	3.574
-0.03377	1.23	1.266	1.61	3.594
-0.03376	1.23	1.266	1.642	3.586
-0.03375	1.23	1.258	1.626	3.582
-0.03374	1.23	1.266	1.61	3.578
-0.03373	1.19	1.274	1.618	3.578
-0.03372	1.21	1.266	1.61	3.574
-0.03371	1.21	1.25	1.594	3.554
-0.0337	1.19	1.25	1.602	3.582
-0.03369	1.19	1.25	1.594	3.578
-0.03368	1.21	1.25	1.578	3.578
-0.03367	1.25	1.258	1.554	3.574
-0.03366	1.23	1.25	1.554	3.566
-0.03365	1.19	1.25	1.554	3.554
-0.03364	1.19	1.242	1.562	3.558
-0.03363	1.17	1.25	1.546	3.566
-0.03362	1.19	1.242	1.562	3.57
-0.03361	1.21	1.25	1.594	3.562
-0.0336	1.21	1.25	1.554	3.57
-0.03359	1.19	1.25	1.554	3.582
-0.03358	1.19	1.25	1.578	3.586
-0.03357	1.23	1.25	1.562	3.574
-0.03356	1.23	1.25	1.57	3.57
-0.03355	1.19	1.242	1.602	3.55
-0.03354	1.19	1.234	1.586	3.59
-0.03353	1.19	1.25	1.594	3.586
-0.03352	1.19	1.242	1.602	3.566
-0.03351	1.19	1.242	1.602	3.574
-0.0335	1.19	1.234	1.578	3.586
-0.03349	1.19	1.242	1.57	3.562
-0.03348	1.17	1.242	1.546	3.562
-0.03347	1.21	1.242	1.578	3.558
-0.03346	1.23	1.234	1.53	3.59
-0.03345	1.21	1.234	1.53	3.566
-0.03344	1.19	1.234	1.538	3.554
-0.03343	1.17	1.242	1.554	3.578
-0.03342	1.19	1.218	1.562	3.558
-0.03341	1.19	1.226	1.562	3.546
-0.0334	1.19	1.242	1.57	3.57
-0.03339	1.21	1.226	1.554	3.526
-0.03338	1.17	1.234	1.53	3.558
-0.03337	1.21	1.234	1.57	3.55
-0.03336	1.19	1.226	1.586	3.558
-0.03335	1.17	1.226	1.594	3.578
-0.03334	1.17	1.242	1.594	3.57
-0.03333	1.15	1.218	1.594	3.55
-0.03332	1.17	1.234	1.594	3.558
-0.03331	1.17	1.226	1.594	3.558
-0.0333	1.15	1.218	1.578	3.578
-0.03329	1.17	1.234	1.594	3.558
-0.03328	1.17	1.226	1.618	3.574
-0.03327	1.17	1.218	1.594	3.562
-0.03326	1.19	1.218	1.594	3.578
-0.03325	1.17	1.226	1.602	3.57
-0.03324	1.17	1.226	1.586	3.566
-0.03323	1.17	1.218	1.594	3.554
-0.03322	1.17	1.25	1.618	3.562
-0.03321	1.17	1.242	1.61	3.578
-0.0332	1.17	1.226	1.626	3.566
-0.03319	1.17	1.218	1.626	3.562
-0.03318	1.15	1.218	1.642	3.57
-0.03317	1.21	1.21	1.626	3.566
-0.03316	1.19	1.218	1.65	3.566
-0.03315	1.17	1.218	1.642	3.566
-0.03314	1.17	1.218	1.642	3.578
-0.03313	1.17	1.21	1.618	3.558
-0.03312	1.17	1.21	1.626	3.566
-0.03311	1.15	1.194	1.602	3.566
-0.0331	1.13	1.202	1.602	3.55
-0.03309	1.15	1.218	1.578	3.554
-0.03308	1.17	1.21	1.578	3.566
-0.03307	1.17	1.218	1.594	3.542
-0.03306	1.19	1.218	1.578	3.562
-0.03305	1.15	1.21	1.578	3.546
-0.03304	1.15	1.202	1.562	3.558
-0.03303	1.15	1.202	1.562	3.542
-0.03302	1.15	1.21	1.57	3.55
-0.03301	1.15	1.202	1.57	3.574
-0.033	1.13	1.202	1.57	3.546
-0.03299	1.15	1.21	1.562	3.57
-0.03298	1.13	1.194	1.594	3.542
-0.03297	1.17	1.21	1.578	3.57
-0.03296	1.17	1.21	1.626	3.554
-0.03295	1.13	1.21	1.602	3.566
-0.03294	1.15	1.21	1.594	3.542
-0.03293	1.13	1.21	1.578	3.546
-0.03292	1.15	1.194	1.57	3.542
-0.03291	1.15	1.21	1.586	3.562
-0.0329	1.13	1.202	1.586	3.566
-0.03289	1.15	1.178	1.57	3.542
-0.03288	1.13	1.178	1.578	3.542
-0.03287	1.15	1.194	1.562	3.542
-0.03286	1.15	1.194	1.594	3.558
-0.03285	1.15	1.202	1.578	3.566
-0.03284	1.15	1.194	1.602	3.538
-0.03283	1.13	1.186	1.578	3.53
-0.03282	1.15	1.194	1.594	3.542
-0.03281	1.13	1.186	1.586	3.55
-0.0328	1.13	1.194	1.57	3.534
-0.03279	1.13	1.194	1.57	3.542
-0.03278	1.13	1.194	1.602	3.554
-0.03277	1.17	1.194	1.602	3.53
-0.03276	1.15	1.186	1.602	3.534
-0.03275	1.13	1.194	1.634	3.566
-0.03274	1.15	1.194	1.602	3.55
-0.03273	1.13	1.194	1.618	3.538
-0.03272	1.13	1.202	1.602	3.574
-0.03271	1.11	1.202	1.586	3.554
-0.0327	1.11	1.194	1.602	3.526
-0.03269	1.13	1.186	1.61	3.534
-0.03268	1.13	1.186	1.594	3.522
-0.03267	1.13	1.178	1.618	3.53
-0.03266	1.13	1.186	1.61	3.546
-0.03265	1.11	1.194	1.61	3.546
-0.03264	1.11	1.186	1.602	3.554
-0.03263	1.11	1.178	1.562	3.566
-0.03262	1.11	1.194	1.586	3.542
-0.03261	1.09	1.186	1.578	3.53
-0.0326	1.11	1.17	1.586	3.562
-0.03259	1.11	1.218	1.586	3.55
-0.03258	1.11	1.178	1.562	3.538
-0.03257	1.13	1.186	1.57	3.55
-0.03256	1.11	1.178	1.586	3.542
-0.03255	1.11	1.186	1.57	3.534
-0.03254	1.11	1.178	1.586	3.55
-0.03253	1.13	1.162	1.578	3.55
-0.03252	1.09	1.17	1.578	3.546
-0.03251	1.11	1.178	1.57	3.546
-0.0325	1.11	1.178	1.578	3.542
-0.03249	1.11	1.162	1.546	3.534
-0.03248	1.11	1.17	1.562	3.542
-0.03247	1.11	1.178	1.578	3.522
-0.03246	1.09	1.178	1.57	3.546
-0.03245	1.09	1.178	1.578	3.542
-0.03244	1.11	1.17	1.594	3.542
-0.03243	1.13	1.162	1.562	3.518
-0.03242	1.09	1.17	1.57	3.542
-0.03241	1.09	1.162	1.562	3.546
-0.0324	1.09	1.17	1.57	3.526
-0.03239	1.09	1.17	1.57	3.542
-0.03238	1.09	1.162	1.562	3.542
-0.03237	1.11	1.162	1.594	3.522
-0.03236	1.11	1.17	1.57	3.57
-0.03235	1.11	1.17	1.594	3.542
-0.03234	1.09	1.154	1.618	3.522
-0.03233	1.11	1.162	1.578	3.534
-0.03232	1.09	1.162	1.586	3.522
-0.03231	1.09	1.162	1.594	3.538
-0.0323	1.07	1.154	1.602	3.538
-0.03229	1.07	1.162	1.594	3.554
-0.03228	1.07	1.162	1.618	3.518
-0.03227	1.11	1.154	1.626	3.538
-0.03226	1.11	1.146	1.634	3.518
-0.03225	1.09	1.17	1.626	3.53
-0.03224	1.09	1.162	1.626	3.534
-0.03223	1.11	1.154	1.586	3.538
-0.03222	1.09	1.162	1.61	3.506
-0.03221	1.09	1.162	1.578	3.534
-0.0322	1.07	1.146	1.602	3.522
-0.03219	1.09	1.146	1.594	3.53
-0.03218	1.07	1.21	1.602	3.53
-0.03217	1.07	1.154	1.602	3.518
-0.03216	1.07	1.146	1.594	3.526
-0.03215	1.09	1.154	1.586	3.534
-0.03214	1.07	1.146	1.626	3.538
-0.03213	1.13	1.154	1.626	3.542
-0.03212	1.05	1.138	1.61	3.526
-0.03211	1.07	1.146	1.626	3.498
-0.0321	1.07	1.162	1.61	3.526
-0.03209	1.05	1.154	1.618	3.514
-0.03208	1.07	1.178	1.602	3.538
-0.03207	1.07	1.154	1.594	3.538
-0.03206	1.07	1.146	1.586	3.542
-0.03205	1.09	1.146	1.594	3.514
-0.03204	1.05	1.154	1.594	3.526
-0.03203	1.11	1.138	1.578	3.506
-0.03202	1.07	1.146	1.578	3.522
-0.03201	1.07	1.138	1.594	3.53
-0.032	1.07	1.13	1.642	3.518
-0.03199	1.05	1.138	1.634	3.522
-0.03198	1.07	1.146	1.61	3.526
-0.03197	1.07	1.146	1.586	3.526
-0.03196	1.07	1.138	1.578	3.542
-0.03195	1.07	1.13	1.586	3.526
-0.03194	1.05	1.13	1.602	3.518
-0.03193	1.09	1.138	1.594	3.542
-0.03192	1.05	1.138	1.602	3.534
-0.03191	1.05	1.13	1.594	3.53
-0.0319	0.97	1.13	1.602	3.51
-0.03189	1.07	1.138	1.586	3.494
-0.03188	1.07	1.138	1.57	3.506
-0.03187	1.07	1.13	1.57	3.518
-0.03186	1.05	1.138	1.578	3.538
-0.03185	1.05	1.122	1.586	3.502
-0.03184	1.05	1.13	1.586	3.506
-0.03183	1.09	1.138	1.602	3.526
-0.03182	1.05	1.138	1.578	3.518
-0.03181	1.05	1.13	1.57	3.514
-0.0318	1.05	1.13	1.602	3.498
-0.03179	1.03	1.13	1.594	3.486
-0.03178	1.03	1.13	1.602	3.506
-0.03177	1.03	1.122	1.594	3.518
-0.03176	1.05	1.13	1.602	3.486
-0.03175	1.05	1.13	1.602	3.522
-0.03174	1.05	1.13	1.61	3.494
-0.03173	1.07	1.13	1.61	3.518
-0.03172	1.03	1.13	1.618	3.522
-0.03171	1.05	1.13	1.634	3.526
-0.0317	1.03	1.122	1.626	3.518
-0.03169	1.05	1.13	1.618	3.506
-0.03168	1.05	1.122	1.586	3.51
-0.03167	1.05	1.13	1.594	3.506
-0.03166	1.05	1.106	1.626	3.514
-0.03165	1.05	1.114	1.626	3.526
-0.03164	1.05	1.122	1.626	3.51
-0.03163	1.07	1.13	1.642	3.502
-0.03162	1.03	1.122	1.642	3.506
-0.03161	1.01	1.114	1.642	3.514
-0.0316	1.03	1.122	1.618	3.51
-0.03159	1.03	1.114	1.618	3.494
-0.03158	1.03	1.114	1.618	3.506
-0.03157	1.05	1.106	1.61	3.51
-0.03156	1.03	1.122	1.586	3.502
-0.03155	1.05	1.122	1.634	3.486
-0.03154	1.05	1.122	1.634	3.518
-0.03153	1.07	1.114	1.626	3.502
-0.03152	1.05	1.122	1.634	3.518
-0.03151	1.03	1.114	1.642	3.51
-0.0315	1.03	1.114	1.618	3.498
-0.03149	1.01	1.114	1.602	3.518
-0.03148	1.03	1.114	1.618	3.502
-0.03147	1.03	1.122	1.618	3.47
-0.03146	1.01	1.114	1.618	3.506
-0.03145	1.03	1.106	1.61	3.514
-0.03144	1.03	1.106	1.634	3.506
-0.03143	1.07	1.114	1.61	3.498
-0.03142	1.01	1.106	1.626	3.514
-0.03141	1.03	1.114	1.594	3.494
-0.0314	1.01	1.138	1.594	3.498
-0.03139	1.01	1.122	1.602	3.486
-0.03138	1.03	1.106	1.61	3.498
-0.03137	1.03	1.106	1.61	3.498
-0.03136	1.01	1.106	1.594	3.474
-0.03135	1.01	1.114	1.61	3.482
-0.03134	1.03	1.106	1.594	3.51
-0.03133	1.05	1.114	1.594	3.49
-0.03132	1.01	1.106	1.602	3.502
-0.03131	1.01	1.106	1.618	3.51
-0.0313	0.99	1.122	1.562	3.498
-0.03129	1.01	1.13	1.626	3.502
-0.03128	1.01	1.106	1.626	3.482
-0.03127	1.01	1.098	1.61	3.514
-0.03126	1.01	1.09	1.642	3.514
-0.03125	1.01	1.098	1.642	3.518
-0.03124	1.03	1.09	1.626	3.486
-0.03123	1.05	1.106	1.626	3.49
-0.03122	1.01	1.098	1.626	3.49
-0.03121	1.01	1.09	1.602	3.462
-0.0312	0.97	1.098	1.634	3.514
-0.03119	0.97	1.098	1.642	3.454
-0.03118	1.01	1.106	1.65	3.49
-0.03117	1.01	1.098	1.65	3.494
-0.03116	0.99	1.09	1.642	3.49
-0.03115	0.99	1.09	1.65	3.478
-0.03114	1.01	1.098	1.642	3.486
-0.03113	1.05	1.106	1.634	3.49
-0.03112	1.01	1.034	1.634	3.502
-0.03111	1.01	1.082	1.666	3.49
-0.0311	0.91	1.066	1.642	3.51
-0.03109	0.93	1.074	1.65	3.47
-0.03108	1.01	1.082	1.666	3.49
-0.03107	1.01	1.098	1.618	3.486
-0.03106	0.97	1.09	1.642	3.478
-0.03105	0.99	1.098	1.642	3.49
-0.03104	1.01	1.082	1.65	3.49
-0.03103	1.05	1.082	1.61	3.506
-0.03102	0.99	1.082	1.618	3.474
-0.03101	0.99	1.082	1.618	3.47
-0.031	0.93	1.074	1.634	3.514
-0.03099	0.93	1.082	1.634	3.49
-0.03098	0.99	1.074	1.65	3.506
-0.03097	0.99	1.074	1.65	3.494
-0.03096	0.99	1.082	1.658	3.502
-0.03095	0.99	1.066	1.658	3.466
-0.03094	0.97	1.066	1.65	3.49
-0.03093	1.01	1.074	1.65	3.478
-0.03092	0.99	1.074	1.642	3.478
-0.03091	0.99	1.066	1.666	3.482
-0.0309	0.87	1.066	1.658	3.478
-0.03089	0.95	1.074	1.658	3.47
-0.03088	0.99	1.074	1.642	3.474
-0.03087	0.99	1.082	1.65	3.498
-0.03086	0.99	1.082	1.674	3.478
-0.03085	0.99	1.074	1.666	3.474
-0.03084	0.99	1.066	1.658	3.478
-0.03083	1.03	1.074	1.642	3.482
-0.03082	0.99	1.066	1.658	3.482
-0.03081	0.99	1.074	1.618	3.482
-0.0308	0.87	1.066	1.626	3.486
-0.03079	0.91	1.074	1.634	3.49
-0.03078	0.97	1.066	1.658	3.458
-0.03077	0.97	1.066	1.674	3.482
-0.03076	0.97	1.058	1.65	3.454
-0.03075	0.97	1.066	1.674	3.486
-0.03074	0.99	1.05	1.674	3.49
-0.03073	1.01	1.066	1.626	3.494
-0.03072	0.97	1.058	1.634	3.494
-0.03071	0.99	1.074	1.642	3.498
-0.0307	0.87	1.074	1.634	3.458
-0.03069	0.89	1.066	1.626	3.478
-0.03068	0.97	1.066	1.65	3.486
-0.03067	0.97	1.066	1.642	3.462
-0.03066	0.95	1.058	1.626	3.482
-0.03065	0.97	1.066	1.626	3.466
-0.03064	0.97	1.058	1.642	3.478
-0.03063	1.01	1.058	1.634	3.454
-0.03062	0.95	1.058	1.642	3.454
-0.03061	0.95	1.042	1.634	3.462
-0.0306	0.87	1.05	1.65	3.482
-0.03059	0.89	1.05	1.65	3.45
-0.03058	0.95	1.058	1.658	3.47
-0.03057	0.97	1.05	1.65	3.47
-0.03056	0.95	1.05	1.658	3.474
-0.03055	0.97	1.05	1.658	3.454
-0.03054	0.95	1.05	1.618	3.466
-0.03053	0.99	1.042	1.658	3.466
-0.03052	0.97	1.05	1.658	3.474
-0.03051	0.95	1.042	1.65	3.446
-0.0305	0.89	1.05	1.65	3.454
-0.03049	0.93	1.05	1.65	3.474
-0.03048	0.95	1.05	1.65	3.466
-0.03047	0.95	1.034	1.634	3.474
-0.03046	0.93	1.05	1.642	3.466
-0.03045	0.93	1.042	1.634	3.482
-0.03044	0.95	1.05	1.618	3.466
-0.03043	0.99	1.05	1.642	3.458
-0.03042	0.95	1.05	1.65	3.482
-0.03041	0.95	1.05	1.658	3.47
-0.0304	0.87	1.05	1.65	3.462
-0.03039	0.89	1.034	1.658	3.446
-0.03038	0.93	1.05	1.658	3.474
-0.03037	0.95	1.05	1.642	3.462
-0.03036	0.93	1.034	1.65	3.462
-0.03035	0.95	1.034	1.658	3.462
-0.03034	0.95	1.018	1.626	3.466
-0.03033	0.99	1.034	1.658	3.466
-0.03032	0.95	1.034	1.658	3.466
-0.03031	0.91	1.034	1.65	3.45
-0.0303	0.93	1.034	1.658	3.466
-0.03029	0.89	1.05	1.658	3.454
[truncated: 8,018 more rows]

## Sheet: Fig. 10 (new)
Hz	mV
10	46
15	166
20	220
25	272
30	334
35	330
40	296
45	258
50	238
55	202
60	192
65	160
70	140
75	128
80	116
85	100
90	104
95	96
100	90
